# Supplementary material for: Targeting the ceramidase ACER3 attenuates cholestasis in mice by mitigating bile acid overload via unsaturated ceramide-mediated LXRβ signaling transduction
Source: Nat Commun. 2025 Mar 2;16:2112. doi: 10.1038/s41467-025-57330-7 (PMC11873283; doi:10.1038/s41467-025-57330-7)
Supplement: Supplementary file 4 — Source Data [file 41467_2025_57330_MOESM4_ESM.xlsx]

## Sheet: Fig. 1a-1c, 1e, and 1f
Fig. 1a	CLI																														Non-CLI
Ceramide(d18:1/16:0)	19.19	11.27	25.94	15.33	7.91	19.04	10.19	9.64	9.33	8.26	20.8	10.56	17.27	12.53	7.8	24.76	12.18	12.56	8.84	19.48	12.61	18.17	19.7	13.22	11.08	7.83	14.41	16	10.08	24.13	9.22	10.35	5.8	7.15	11.54	9.91	4.59	4.61	9.4	7.86	6.75	8.31	8.96	8.74	9.15	8.44	9.2	10.26	11.33
Ceramide(d18:1/18:0)	34.13	15.86	41.81	28.04	12.81	19.24	20.95	16.65	17.23	15.33	26.09	19.21	32.27	18.7	33.35	26.22	12.11	20.47	19.53	12.03	29.17	13.51	39.88	22.91	22.57	24.87	31.57	18.82	35.27	21.05	12.66	10.75	9.18	11.51	20.33	23.01	5.99	5.76	11.75	12.48	8.96	12.18	16.75	22.65	22.07	18.98	10.42	9.25	21.35
Ceramide(d18:1/20:0)	18.28	7.6	18.38	18.01	8.67	14.71	12.54	11.05	10.88	7.37	20.18	10.33	9.47	10.41	13.79	9.62	18.48	6.68	15.62	16.9	15.12	6.7	12.66	10.52	11.39	19.95	18.67	14.46	18.81	6.36	6.28	7.3	5.95	8.06	12.25	7	4.79	4.32	5.97	8.79	5.43	7.05	13.65	14.08	12.83	8.82	11.41	11.57	5.95
Ceramide(d18:1/22:0)	103.59	55.52	66.54	86.2	32.84	73.03	47.68	48.57	49.65	40.94	87.32	57.66	79.05	97.28	50.7	74.89	71.2	91.12	54.25	84.39	61.95	79.51	70.02	52.83	95.46	68.26	44.45	91.26	88.03	42.27	57.13	50.51	36.25	55.26	58.96	37.55	39.76	37.6	60.95	58.31	48.03	65.11	57.61	68.66	62.29	61.84	44.68	51.33	71.92
Ceramide(d18:1/24:0)	122.65	70.92	69.2	103.94	44.9	66.24	80.3	62.32	68.53	54.06	94.31	77.7	116.55	54.14	72.96	109.21	50.24	93.97	53.85	65.36	83.28	47.77	73.44	109.38	73.56	50.79	43.56	118.65	55.42	81.21	69.14	81.98	59.88	88.84	108.1	57.51	95.41	91.19	140.2	127.22	111.15	116.51	87.62	55.17	90.19	93.32	88.47	82.8	66.09
Ceramide(d18:1/26:0)	0.64	0.76	0.69	0.82	0.44	0.5	0.87	0.58	0.6	0.53	0.78	0.52	0.85	0.72	0.88	0.4	0.63	0.71	0.44	0.42	0.81	0.59	0.7	0.55	0.52	0.72	0.51	0.88	0.46	0.42	0.43	0.53	0.39	0.59	0.91	0.92	0.75	0.71	1.19	0.81	0.9	0.83	0.5	0.48	0.48	0.75	0.58	0.59	0.5
Ceramide(d18:1/18:1)	0.17	0.19	0.18	0.15	0.08	0.24	0.23	0.12	0.11	0.14	0.21	0.1	0.21	0.2	0.26	0.11	0.18	0.23	0.12	0.32	0.16	0.12	0.11	0.16	0.17	0.19	0.25	0.26	0.1	0.27	0.12	0.09	0.05	0.08	0.11	0.07	0.05	0.05	0.06	0.06	0.06	0.09	0.17	0.18	0.1	0.07	0.14	0.09	0.14
Ceramide(d18:1/20:1)	0.5	0.64	0.68	0.46	0.37	0.83	0.34	0.42	0.39	0.5	0.58	0.32	0.3	0.33	0.76	0.78	0.31	0.6	0.6	0.57	0.61	0.39	0.64	0.6	0.77	0.51	0.57	0.72	0.63	0.41	0.32	0.18	0.04	0.2	0.16	0.13	0.1	0.09	0.08	0.06	0.1	0.28	0.73	0.49	0.32	0.27	0.39	0.43	0.55
Ceramide(d18:1/22:1)	5.19	6.48	5.95	4.11	2.98	7.9	3.62	4.5	3.31	4.67	6.44	3.06	7.46	7.57	3.26	5.93	7.36	3.76	3.51	7.3	4.77	3.48	7.24	5.64	6.64	7.95	6.99	7.78	7.02	7.23	4.21	2.87	1.06	2.65	2.67	1.38	1.82	1.53	1.49	1.42	1.7	4.09	3.99	2.32	2.14	2.88	4.7	4.24	4.95
Ceramide(d18:1/24:1)	97.56	63.44	101.26	92.81	53.66	121.46	70.44	75.88	69.47	54.57	113.36	62.46	80.93	55.08	67.55	50.58	94.28	69.67	111.67	58.16	82.4	70.94	116.48	113.48	75.56	108.22	103.26	52.28	71.41	51.56	48.3	44.12	38.67	33.94	50.32	41.59	25.62	23.87	51.83	50.57	37.22	41.26	43.84	75.05	62.49	70.04	64.17	62.27	49.73
Ceramide(d18:1/26:1)	0.7	0.65	1.01	0.78	0.78	1.01	1.03	0.84	0.81	0.56	0.89	0.58	0.92	1.01	1.03	1.02	0.98	0.83	0.51	1.02	0.62	0.98	0.91	0.91	1	0.71	0.54	0.51	0.44	0.97	0.26	0.39	0.29	0.28	0.63	0.63	0.34	0.3	0.52	0.42	0.4	0.51	0.32	0.57	0.77	0.88	0.6	0.37	0.84
Fig. 1b	CLI																														Non-CLI
SPLTC1	1.54	0.75	0.74	0.81	1.2	0.74	1.46	1.45	1.77	0.53	1.3	1.76	3.57	2.39	0.73	0.72	0.87	2.82	2.29	3.6	0.53	0.04	0.21	0.8	2.69	1.79	3.02	0.24	0.16	1.24	1.12	1.09	1.2	0.96	1.33	0.94	0.77	0.9	0.42	1.55	1.56	1.15	1.34	0.36	1.98	2.28	1.91	0.93	1.51
SPLTC2	0.95	0.94	1.7	1.35	0.85	0.78	0.87	1.08	1.41	1.32	1.63	1.31	2.2	3	1.69	1.21	0.62	2.98	1.37	2.67	0.42	0.11	0.26	0.6	1.61	1.32	2.4	0.59	0.21	0.92	1.35	1.33	1.07	0.94	0.76	1.22	0.71	0.87	1.12	1.05	1.19	0.98	1.62	0.44	1.77	2.23	1.08	1.2	1.4
SPLTC3	1.11	0.82	1.64	0.65	0.57	0.4	1.64	1.31	1.13	0.77	2.09	1.42	2.57	2.61	1.65	0.58	0.42	1.52	2.56	3.23	0.34	0.06	0.33	0.64	3.02	1.61	1.92	0.35	0.26	0.99	0.69	0.65	0.55	0.8	0.97	1.81	0.85	0.94	1.99	0.61	2.47	0.63	0.83	0.22	0.9	1.88	1.38	1.78	1.67
DEGS1	1.69	0.91	1.57	1.42	1.2	0.55	1.29	1.17	1.52	0.39	0.76	2.2	3.91	2.9	1.56	1.27	0.88	2.1	2.03	2.88	0.45	0.03	0.12	1	2.38	1.43	2.6	0.18	0.1	1.54	1.38	0.98	1.19	0.83	1.09	1.06	0.68	1.01	0.62	1.62	1.12	1.16	1.66	0.32	1.96	1.97	1.56	1.04	1.34
CERS2	1.78	0.74	0.99	0.73	0.63	0.44	1.3	1.06	0.77	0.31	0.8	1.42	4.12	2.35	0.98	0.66	0.46	1.67	2.06	2.61	0.23	0.03	0.14	0.64	2.42	1.29	1.31	0.14	0.1	0.99	1.43	0.85	1.91	1.35	1.28	0.69	0.68	1.04	0.52	1.2	1.42	0.95	1.71	0.28	3.14	3.19	1.82	0.68	1.37
CERS4	1.99	1.91	1.26	1.23	0.82	0.59	1.96	1.54	0.87	0.41	1.89	1.66	4.6	6.07	1.25	1.1	0.59	2.27	3.08	3.79	0.26	0.03	0.3	0.75	3.61	1.88	1.49	0.19	0.24	1.16	2.13	0.65	1.09	1.37	1.04	0.99	0.88	1.36	0.42	1.09	1.26	1.04	2.55	0.22	1.79	3.23	1.47	0.97	1.74
CERS6	1.28	1.02	1.62	0.9	0.61	0.55	0.96	1.13	1.06	0.97	1.93	1.92	2.97	3.25	1.61	0.81	0.44	2.11	1.51	2.79	0.31	0.08	0.31	0.87	1.77	1.39	1.8	0.44	0.24	1.34	1.04	0.95	1.03	0.74	0.99	1.39	0.75	0.96	1.05	0.89	1.39	1.3	1.24	0.31	1.69	1.75	1.4	1.37	1.46
CERK	0.74	0.7	2.74	0.72	1.12	0.92	0.91	0.87	2.02	1.01	1.35	1.82	2.98	3.33	2.84	0.62	0.55	1.23	2.94	2.08	0.52	0.32	0.4	0.9	2.49	4.13	2.47	0.43	0.27	0.89	0.34	1.05	0.77	0.62	2.09	1.12	0.63	0.27	3.28	1.49	1.31	0.97	1.86	0.45	2.27	1.24	0.95	1.46	0.57
CERT	0.58	0.52	1.4	1.01	0.85	0.73	0.94	1.01	1.68	1.41	1.91	1.52	2.35	2.46	1.46	0.86	0.41	0.97	3.03	2.41	0.43	0.45	0.57	0.75	2.57	4.79	2.06	0.61	0.39	0.76	0.53	0.67	1.06	0.91	1.62	0.57	0.75	0.54	1.23	1.31	1.88	1	2.87	0.29	3.14	1.82	0.73	0.74	0.68
ACER1	2.85	0.03	0.45	1.55	0.97	0.45	1.01	1.14	1.93	1.09	0.12	3.61	2.87	0.13	0.47	1.32	0.47	0.59	3.25	2.71	0.49	0.17	0.14	3.56	1.69	2.7	2.36	0.47	0.1	3.54	0.76	0.51	2.53	0.5	0.97	0.14	0.8	0.6	2.59	2.95	1.57	1.21	4.14	0.22	3.73	1.01	0.44	0.18	0.73
ACER2	0.52	0.79	1.07	0.83	1.14	0.6	0.69	0.68	1.82	0.82	1	1.17	2.1	3.71	1.11	0.71	0.56	0.79	2.24	1.65	0.46	0.13	0.15	0.55	1.89	3.27	2.22	0.35	0.1	0.57	0.71	1.22	1.05	2.68	1.09	0.55	0.85	0.54	0.83	1.07	1.04	1.3	3.84	0.52	3.1	2.67	0.49	0.71	0.78
ASAH1	1.44	0.83	1.94	1.54	1.63	2.05	0.84	1.38	2.23	1.15	1.22	1.91	9.42	7.86	2.01	1.32	0.79	2.72	2.7	6.57	0.57	0.73	5.84	0.93	2.29	3.26	2.71	0.49	0.25	0.94	0.86	0.7	0.74	1.57	1.53	0.84	0.75	0.59	1.55	1.09	1.07	0.93	2.34	0.3	2.2	3.15	0.69	1.08	0.68
ASAH2	1.33	1.35	0.86	0.92	0.56	0.14	1.18	1.44	0.85	0.38	1.84	1.36	5.34	6.39	0.89	0.78	0.27	0.2	3.8	3.43	0.22	0.06	0.27	0.67	3.22	3.4	1.04	0.16	0.19	0.66	0.25	0.67	0.53	3.25	0.63	1.21	1.68	1.36	0.76	1.32	1.69	0.51	1.34	0.29	1.55	3.26	0.3	1.58	1.53
SPHK1	0.5	0.52	1.57	0.51	3.41	4.31	0.22	2.07	2.78	0.31	0.72	0.81	2	2.48	1.62	0.43	1.66	5.73	0.71	4.92	0.7	0.79	0.43	0.39	0.6	4.88	3.4	1.07	0.29	0.4	0.23	1.12	0.78	0.79	2.33	1.24	0.95	0.9	0.61	1.56	1.58	0.74	1.27	0.48	2.31	1.59	1.06	1.61	0.87
SPHK2	0.56	0.9	2.29	1.05	0.49	0.69	0.66	1.06	0.9	0.95	1.92	1.35	2.26	4.24	2.37	0.89	0.24	0.91	2.12	2.52	0.23	0.6	0.14	0.68	1.8	5.01	1.11	0.81	0.2	0.67	0.36	0.7	0.56	1.12	1.43	1.08	1	0.52	2.45	0.81	2.11	0.67	1.95	0.3	1.65	2.24	0.65	1.4	0.91
SGPP1	0.96	0.42	1.06	0.94	1.34	1.19	1.3	1.28	1.46	0.57	0.72	1.66	3.86	2	1.1	0.8	0.65	1.58	4.2	3.05	0.37	0.37	0.43	0.82	3.55	6.06	1.79	0.99	0.29	0.83	0.66	0.93	1.13	2.03	1.22	0.88	0.69	0.65	0.52	1.05	1.43	1.23	3.58	0.39	3.34	4.05	0.55	1.14	0.63
SGPP2	0.7	0.52	1.26	0.39	1.87	1.16	0.39	1.04	1.63	0.41	1.1	1.07	2.81	2.43	1.3	0.33	0.91	1.54	1.24	2.47	0.42	0.26	0.34	0.53	1.05	4.9	1.99	0.7	0.22	0.52	0.35	1.02	0.88	1.57	0.36	2.8	1.3	0.76	0.41	1.71	2.09	0.62	1.92	0.43	2.61	3.14	0.17	3.64	1.19
S1PR1	0.51	0.49	0.72	0.68	0.37	0.62	0.52	0.65	0.49	0.39	0.86	0.89	2.06	2.3	0.75	0.58	0.18	0.83	1.67	1.54	0.25	0.5	0.51	0.42	1.41	1.53	0.6	0.17	0.35	0.44	0.57	1.16	0.89	1.72	1.27	0.45	0.77	0.8	1.31	1.38	1.81	1.15	1.54	0.49	2.62	2.39	0.58	0.59	0.71
S1PR2	1.79	0.49	0.93	0.63	2.31	2.58	1.94	2.95	2.16	0.4	0.7	1.7	1.8	2.3	0.96	0.54	1.12	3.43	3.14	3.5	1.1	0.51	0.42	0.84	2.65	1.74	2.64	0.17	0.28	0.85	0.43	1.03	0.64	1.93	2.77	1.2	1.92	1.24	0.48	0.72	2.28	0.74	1.16	0.44	1.89	2.69	1.26	1.56	1.76
S1PR3	0.49	0.67	1.15	0.61	0.89	1.02	0.91	0.77	0.71	0.25	0.74	0.52	1.99	3.17	1.19	0.52	0.43	1.35	2.93	1.83	0.36	0.32	0.44	0.25	2.48	1.82	0.87	0.11	0.3	0.24	0.58	1.36	0.69	2.21	1.7	0.62	1.29	1.22	0.72	0.8	1.5	1.02	1.58	0.58	2.03	3.08	0.77	0.8	1.18
S1PR4	0.24	0.41	0.25	1.13	1.89	1.07	0.36	0.61	2.08	0.53	0.94	0.99	0.96	1.95	0.26	0.97	0.92	1.42	1.15	1.46	1.06	0.67	0.56	0.5	0.97	1.45	2.54	0.23	0.38	0.49	0.48	0.98	0.75	2.15	0.99	1.55	1.09	0.83	1.46	0.82	1.8	0.75	1.29	0.42	2.21	3	0.45	2.02	1
S1PR5	0.33	0.74	0.34	1.74	1.41	0.29	0.59	0.52	2.03	0.53	2.01	1.53	1.33	3.51	0.35	1.48	0.69	0.39	1.91	1.24	1.04	0.67	1.21	0.76	1.61	1.23	2.48	0.23	0.82	0.75	0.74	2.07	0.45	1.41	1.27	0.55	0.79	0.66	1.51	0.88	2.06	1.45	2.01	0.88	1.33	1.97	0.58	0.72	0.71
ACER3	1.26	4.28	6.17	3.52	1.16	3.65	0.71	1.29	2.08	2.07	1.79	1.37	4.78	1.82	2.86	1.04	0.74	3.67	0.7	0.67	5.96	2.71	1.68	1.19	1.41	1.4	1.24	1.81	2.82	0.8	0.62	0.9	0.61	1.15	0.92	0.84	0.91	0.74	0.89	0.7	0.87	1.33	1.58	0.58	1.46	1.12	0.6	1.67	1.22
SGPL1	2.15	0.69	1.25	1.16	1.25	0.8	2.44	1.8	1.49	0.53	1.26	2.29	3.83	3.13	1.28	0.86	0.79	2.02	4.05	6.44	0.33	0.05	0.19	0.86	3.12	2.86	1.97	0.22	0.13	1.21	1	0.77	1.84	1.63	1.61	0.69	0.91	0.74	0.61	1.59	0.96	1.03	2.49	0.33	3.09	3.8	0.83	0.95	1.03
GALC	1.47	0.71	0.96	1.37	1.17	0.62	1.04	0.87	1.61	0.54	1.34	1.75	2.61	3.23	0.98	1.01	0.75	1.56	1.73	3.12	0.35	0.05	0.2	0.66	1.33	1.39	2.13	0.22	0.14	0.93	0.75	0.74	1.26	0.66	1.48	0.65	1.07	2.36	0.82	1.54	1.07	0.77	1.87	0.32	2.12	1.53	0.76	0.9	1.22
GLA	1.38	0.77	2.66	1.49	3.82	0.76	1.7	1.35	5.47	1.56	1.53	2.15	2.44	3.49	2.72	1.1	2.45	1.93	2.81	4.83	1.2	0.14	0.23	0.81	2.18	2.13	7.22	0.65	0.16	1.13	0.78	1.29	1.56	0.75	3.1	0.59	0.71	0.87	0.96	1.17	1.05	0.99	1.91	0.56	2.62	1.81	1.59	0.82	0.8
GBA	1.31	0.87	1.92	1.33	0.89	0.69	1.46	0.95	1.53	0.7	2.78	1.5	2.34	3.96	1.96	0.99	0.57	1.75	2.42	3.4	0.34	0.06	0.41	0.56	1.87	1.51	2.02	0.29	0.3	0.79	0.8	0.86	1.61	0.75	1.52	0.56	0.76	0.98	1.64	1.45	1	0.86	1.99	0.37	2.7	1.74	0.79	0.78	0.87
GBA2	1.02	1.38	1.77	1.39	1.14	0.69	0.82	0.88	1.95	1.16	2.27	1.99	1.82	6.25	1.81	1.03	0.73	1.76	1.36	3.15	0.43	0.1	0.34	0.75	1.05	1.4	2.58	0.48	0.24	1.05	1.11	1.23	0.96	0.73	1.29	1.33	0.94	0.65	0.7	1.45	1.27	1.11	2.75	0.53	1.62	1.7	0.66	1.83	1.08
B4GALT6	2.26	1.67	3.37	2.23	2.96	2.63	0.57	4.91	1.35	0.74	8.03	0.9	3.88	1.54	1.18	1.64	1.37	1.66	1.99	0.58	1.04	7.54	3.74	7.33	1.2	1.78	1.09	0.62	3.13	1.65	1.34	0.8	0.77	1.7	0.98	1.12	0.79	0.66	1.35	1.69	0.84	1.15	3.33	0.34	1.3	1.98	0.5	1.55	0.9
SMPD1	2.15	1.04	1.28	1.52	0.92	1.42	2.73	1.67	0.99	0.33	1.01	2.7	3.81	4.69	1.31	1.13	0.59	3.58	4.53	2.99	0.22	0.23	0.15	1.01	3.51	2.66	1.3	0.55	0.22	1.43	0.82	0.81	1.24	1.12	2.33	0.52	1.04	1.3	0.46	1.77	1.17	0.87	2.03	0.35	2.09	2.6	1.2	0.72	1.19
SMPD2	0.68	1.04	3.44	1.35	1.21	0.75	1.02	0.99	1.93	1.13	2.45	2.22	1.2	4.73	1.75	1	0.78	1.89	1.69	3.56	0.42	0.4	0.36	0.84	1.31	1.58	2.55	0.47	0.26	1.17	0.84	1.27	1.05	0.81	1.52	1.09	0.81	0.75	1.12	1.25	1.08	1	2.07	0.55	1.77	1.88	0.78	1.51	0.92
SMPD3	3.52	1.18	1.32	0.5	1.31	0.28	0.42	0.47	1.42	0.52	2.72	3.21	6.25	5.33	1.35	0.37	0.84	0.71	0.7	1.71	0.31	0.36	0.4	1.21	0.54	0.76	1.87	0.87	0.29	1.7	1.69	0.7	0.62	0.78	0.8	2.32	0.81	1.02	0.59	1.03	1.34	1.72	4.21	0.3	1.04	1.82	0.41	3.19	0.93
SMPD4	0.8	0.85	1.27	0.83	0.94	0.33	0.79	0.92	1.39	0.6	1.76	1.31	1.43	3.85	1.3	0.62	0.6	0.84	1.31	3.31	0.3	0.21	0.26	0.49	1.01	1.47	1.83	0.25	0.38	0.69	0.83	1.32	0.94	0.74	1.52	0.74	0.94	0.9	0.87	1.07	1.59	1.06	2.05	0.57	1.57	1.74	0.78	1.02	1.08
ENPP7	0.9	1.04	7.33	2.78	0.91	0.43	2.06	1.26	2.29	1.34	3.66	1.95	1.59	4.73	7.48	2.04	0.58	1.09	3.42	4.51	0.5	0.12	0.54	0.73	2.64	2	3.02	0.56	0.39	1.03	0.36	0.64	0.37	0.66	3.1	1.47	1.79	1.71	1.39	0.55	2.59	0.49	0.9	0.28	0.62	1.54	1.59	2.02	2.05
UGCG	0.58	0.64	2.77	1.31	2.7	0.59	1.53	1.32	4.09	0.85	1.44	2.1	4.12	2.89	2.83	0.97	1.73	1.5	2.53	4.73	0.9	0.3	0.42	0.79	1.96	2.09	5.4	0.71	0.31	1.11	0.62	2.57	0.72	0.95	2.33	1.16	0.67	0.71	1.66	0.73	1.02	0.99	1.67	1.1	1.19	2.21	1.2	1.59	0.76
NAAA	1.53	0.63	0.9	0.92	0.78	0.32	0.93	0.73	1.42	0.42	1.03	1.45	2.72	2.87	0.91	0.68	0.5	0.81	1.55	2.63	0.31	0.14	0.3	0.54	1.2	1.17	1.87	0.35	0.22	0.76	0.96	0.76	2.03	1.08	1.4	0.5	0.72	0.74	1.37	2.3	1.04	0.76	2.61	0.33	3.42	2.52	0.72	0.69	0.83
SAMD8	0.85	0.63	1.53	1.2	1.04	0.37	0.71	0.74	1.87	0.92	1.44	1.56	1.52	2.87	1.55	0.89	0.67	0.95	1.17	2.64	0.41	0.32	0.43	0.59	0.91	1.18	2.46	0.77	0.31	0.82	0.97	1.1	0.93	0.81	1.52	1.01	0.72	0.66	1.49	1.16	1.16	1.03	2.62	0.48	1.57	1.92	0.78	1.39	0.81
SGMS1	1.24	1.12	1.23	1.15	0.85	0.37	1.31	1.08	1.32	0.71	2.32	1.39	2.2	2.54	1.25	0.86	0.55	0.93	2.18	3.86	0.29	0.25	0.68	0.52	1.69	1.71	1.74	0.59	0.49	0.73	0.85	0.83	1.26	0.79	2.02	0.54	0.74	0.84	1.18	1.36	1.4	0.98	2.31	0.36	2.12	1.84	1.04	0.75	0.82
SGMS2	1.14	0.56	5.16	1.24	1.93	1.99	1.63	1.91	4.02	0.79	0.81	2.4	2.02	2.54	6.48	0.92	1.22	2.52	2.71	6.85	0.54	0.55	0.24	0.91	2.09	3.04	3.26	0.66	0.17	1.27	0.84	0.89	0.9	0.65	1.79	0.81	0.58	0.64	0.82	0.99	0.83	0.96	2.24	0.77	1.51	1.52	0.92	0.57	0.67
CERS1	0.68	0.21	1.04	1.11	1.06	0.13	0.25	0.3	2.56	1.53	1.25	0.67	3.38	1.51	1.26	0.91	0.43	0.2	1.6	0.8	0.64	0.12	0.16	0.31	1.56	1.52	3.2	0.66	0.1	0.22	0.23	0.57	1.97	1.29	2.14	0.54	1.24	1.45	2.15	1.88	0.62	0.64	0.54	0.23	4.22	1.81	0.9	0.57	1.12
CERS3	0.39	0.63	3.05	2.35	0.74	0.37	0.52	1.21	0.74	1.12	0.93	0.48	1.91	1.11	0.94	1.92	0.3	0.66	3.32	0.8	0.74	0.36	0.48	0.88	3.23	1.53	0.92	1.93	0.29	0.63	0.44	2.53	0.95	0.99	1.96	0.39	1.35	1.05	1.58	0.83	1.1	0.87	1.04	1.03	2.04	1.4	0.82	0.42	1.22
CERS5	1.64	0.81	1.05	1.06	0.86	1.13	1.34	0.79	1.04	0.82	1.49	1.7	4.11	5.77	1.27	0.88	0.35	1.98	4.25	2.11	0.26	0.07	0.19	0.78	4.14	4.02	1.3	0.36	0.12	0.55	1.31	1.2	1.74	1.09	1.32	1	1.27	2.01	0.24	1.97	0.8	0.62	3.11	0.49	3.73	1.52	0.55	1.07	1.16
DEGS2	1.17	0.93	0.74	2.3	1.61	0.57	1.13	1.74	2.58	1.43	2.38	4.31	5.85	6.63	0.89	1.89	0.65	1	3.6	4.62	0.64	0.46	0.31	1.97	7.01	4.4	3.22	0.62	0.38	1.4	0.69	0.58	0.84	0.59	1.06	0.78	0.63	0.68	0.93	1.79	1.48	2.39	0.47	0.48	1.8	0.83	0.44	0.82	0.57
CERKL	1.3	0.53	2.53	1.94	0.6	0.73	1.27	0.72	2.47	3.71	3.08	1.6	3.25	3.69	3.06	1.61	0.25	1.28	4.05	1.93	0.61	0.3	0.4	0.73	2.46	3.7	3.07	1.59	0.25	0.52	1.95	1.39	0.53	0.46	1.32	1.75	1.24	0.43	5.24	0.58	1.15	0.64	4.59	0.57	1.13	0.65	0.55	1.88	1.12
Fig. 1c	CLI
ACER3	1.26	4.28	6.17	3.52	1.16	3.65	0.71	1.29	2.08	2.07	1.79	1.37	4.78	1.82	2.86	1.04	0.74	3.67	0.7	0.67	5.96	2.71	1.68	1.19	1.41	1.4	1.24	1.81	2.82	0.8
DEGS2	1.17	0.93	0.74	2.3	1.61	0.57	1.13	1.74	2.58	1.43	2.38	4.31	5.85	6.63	0.89	1.89	0.65	1	3.6	4.62	0.64	0.46	0.31	1.97	7.01	4.4	3.22	0.62	0.38	1.4
B4GALT6	2.26	1.67	3.37	2.23	2.96	2.63	0.57	4.91	1.35	0.74	8.03	0.9	3.88	1.54	1.18	1.64	1.37	1.66	1.99	0.58	1.04	7.54	3.74	7.33	1.2	1.78	1.09	0.62	3.13	1.65
ASAH1	1.44	0.83	1.94	1.54	1.63	2.05	0.84	1.38	2.23	1.15	1.22	1.91	9.42	7.86	2.01	1.32	0.79	2.72	2.7	6.57	0.57	0.73	5.84	0.93	2.29	3.26	2.71	0.49	0.25	0.94
UGCG	0.58	0.64	2.77	1.31	2.7	0.59	1.53	1.32	4.09	0.85	1.44	2.1	4.12	2.89	2.83	0.97	1.73	1.5	2.53	4.73	0.9	0.3	0.42	0.79	1.96	2.09	5.4	0.71	0.31	1.11
GLA	1.38	0.77	2.66	1.49	3.82	0.76	1.7	1.35	5.47	1.56	1.53	2.15	2.44	3.49	2.72	1.1	2.45	1.93	2.81	4.83	1.2	0.14	0.23	0.81	2.18	2.13	7.22	0.65	0.16	1.13
SGMS2	1.14	0.56	5.16	1.24	1.93	1.99	1.63	1.91	4.02	0.79	0.81	2.4	2.02	2.54	6.48	0.92	1.22	2.52	2.71	6.85	0.54	0.55	0.24	0.91	2.09	3.04	3.26	0.66	0.17	1.27
Ceramide(d18:1/18:0)	34.13	15.86	41.81	28.04	12.81	19.24	20.95	16.65	17.23	15.33	26.09	19.21	32.27	18.7	33.35	26.22	12.11	20.47	19.53	12.03	29.17	13.51	39.88	22.91	22.57	24.87	31.57	18.82	35.27	21.05
Ceramide(d18:1/18:1)	0.17	0.19	0.18	0.15	0.08	0.24	0.23	0.12	0.11	0.14	0.21	0.1	0.21	0.2	0.26	0.11	0.18	0.23	0.12	0.32	0.16	0.12	0.11	0.16	0.17	0.19	0.25	0.26	0.1	0.27
ALT	261	156	466	236	74	99.02	99	119	193	195	124	252	310	147	41	64	65	85	46	56	442	198	423	341	126	120	91	79	313	118
AST	248	163	468	153	81	165	135	216	184	113	108	193	329	90	43	75	50	37	51	85	348	213	266	234	187	167	55.01	55	323	118
TBA	56.8	130.3	76.3	82.5	165.6	205.1	41.8	97.2	121.8	118.1	17.68	50.9	240.4	70.3	114.2	178.2	60.2	128.97	213	24.9	98.1	83.5	59.4	27.3	46.8	57.3	72.5	157.5	98.2	55.1
ALP	181	279	212	264	201	374	135	239	321	299	160	198	362	219	371	419	177	381	305	97	221	372	199	112	156	193	216	439	388	167
CRP	11.16	6.82	24.35	8.84	23.81	12.63	7.44	34.98	11.68	14.24	29.96	6.86	21.18	29.99	21.86	9.01	17.89	29	13.3	37	24.71	16.77	39.88	51.77	1.24	7.41	8.34	17.02	41.4	24.67
TBIL	32.6	336.2	115.8	99.3	328.9	133.1	19.7	94.3	326	240	36	64.5	172.1	104	91	160.3	69.7	32.9	181.5	34.6	170.1	262.5	104.1	41	37.7	37.6	33.1	114.9	125.1	44.4
DBIL	26.4	284.7	93.7	83.8	257.4	117	17.1	83.9	278	217.5	23.2	48.1	118.5	84.4	65.2	125.8	49.1	24.81	134	16.4	114.3	210.3	72.2	19	24.8	27.6	20.3	85	95.1	34.1
Fig. 1e	CLI																														Non-CLI
ACER3-IHC	7.27	17.06	21.27	15.44	6.24	15.63	4.98	7.89	11.24	10.74	10.15	6.87	18.46	9.4	13.09	5.5	5.12	16.55	4.26	3.55	18.95	12.47	9.38	6.42	9.33	8.38	7.21	10.29	12.48	5.49	2.93	3.68	2.72	5.13	4.24	3.1	4.22	3.67	3.74	2.99	3.04	5.32	7.54	2.47	6.38	4.64	2.23	8.61	5.27
Fig. 1f	CLI
ACER3-IHC	7.27	17.06	21.27	15.44	6.24	15.63	4.98	7.89	11.24	10.74	10.15	6.87	18.46	9.4	13.09	5.5	5.12	16.55	4.26	3.55	18.95	12.47	9.38	6.42	9.33	8.38	7.21	10.29	12.48	5.49
ALT	261	156	466	236	74	99.02	99	119	193	195	124	252	310	147	41	64	65	85	46	56	442	198	423	341	126	120	91	79	313	118
AST	248	163	468	153	81	165	135	216	184	113	108	193	329	90	43	75	50	37	51	85	348	213	266	234	187	167	55.01	55	323	118
TBA	56.8	130.3	76.3	82.5	165.6	205.1	41.8	97.2	121.8	118.1	17.68	50.9	240.4	70.3	114.2	178.2	60.2	128.97	213	24.9	98.1	83.5	59.4	27.3	46.8	57.3	72.5	157.5	98.2	55.1
ALP	181	279	212	264	201	374	135	239	321	299	160	198	362	219	371	419	177	381	305	97	221	372	199	112	156	193	216	439	388	167
CRP	11.16	6.82	24.35	8.84	23.81	12.63	7.44	34.98	11.68	14.24	29.96	6.86	21.18	29.99	21.86	9.01	17.89	29	13.3	37	24.71	16.77	39.88	51.77	1.24	7.41	8.34	17.02	41.4	24.67
TBIL	32.6	336.2	115.8	99.3	328.9	133.1	19.7	94.3	326	240	36	64.5	172.1	104	91	160.3	69.7	32.9	181.5	34.6	170.1	262.5	104.1	41	37.7	37.6	33.1	114.9	125.1	44.4
DBIL	26.4	284.7	93.7	83.8	257.4	117	17.1	83.9	278	217.5	23.2	48.1	118.5	84.4	65.2	125.8	49.1	24.81	134	16.4	114.3	210.3	72.2	19	24.8	27.6	20.3	85	95.1	34.1
[truncated: 12 more columns]

## Sheet: Fig. 1h, 1i, 1k, 1m, and 1o
Fig. 1h	Acer3fl/fl Sham								Acer3ΔHep Sham								Acer3fl/fl BDL								Acer3ΔHep BDL
Necrotic area	0	0	0	0	0	0	0	0	0	0	0	0	0	0	0	0	1.42591	1.11342	1.66726	1.79845	1.56143	1.61146	0.856136	1.98212	0.451034	0.255891	0.136187	0.367468	0.533343	1.05446	0.363135	0.673364
Fig. 1i	Acer3fl/fl Sham								Acer3ΔHep Sham								Acer3fl/fl BDL								Acer3ΔHep BDL
ALT	46	58	50	38	29	33	42	40	50	32	26	34	27	49	36	31	404	276	512	388	476	329	398	254	172	120	92	154	212	179	132	162
AST	72	68	78	64	58	86	74	69	50	48	44	52	67	59	82	73	728	546	704	508	498	824	612	598	304	172	168	197	245	278	143	302
Fig. 1k	Acer3fl/fl Sham								Acer3ΔHep Sham								Acer3fl/fl BDL								Acer3ΔHep BDL
Cxcl2	1.1	0.63	1.56	1.03	0.72	1.2	0.77	1.35	0.59	0.97	0.65	1.18	1.58	1.29	1.04	0.79	23.71	29.19	27.62	15.43	19.25	36.44	14.6	13.81	7	11.69	15.64	12.19	8.86	19.26	23.38	14.59
Cxcr2	0.63	0.83	0.79	1.26	1.36	1.59	0.68	1.29	0.48	0.56	0.86	0.95	1.12	1.22	1.35	1.55	9.77	11.07	10.26	6.45	9.64	7.77	14.61	5.13	3.29	3.48	5.69	4.05	4	7.51	3.03	4.02
Ly6G	0.86	0.84	0.78	0.83	1.04	1.39	1.18	1.27	0.88	1.31	1.2	0.59	0.7	0.77	0.92	0.6	4.91	7.39	2.35	3.04	4.64	3.31	4.07	6.94	1.29	1.21	2.17	1.94	1.83	3.4	2.2	2.58
Mpo	1.6	0.98	1.7	1.33	1	0.45	0.77	0.83	1.67	1.48	1.04	1.07	0.85	0.5	0.6	0.78	21.31	17.8	16.04	7.59	12.07	6.21	11.19	10.66	5.32	4.54	4.97	8.36	2.76	3.08	9.02	5.33
Tnf-α	1.01	1.02	0.89	0.85	1.49	1.36	0.82	0.78	1.65	1.44	0.76	0.54	1.14	1.06	1.33	1.43	3.21	3.49	2.85	2.72	3.23	3.12	4.24	4.29	1.18	1.41	1.74	1.6	1.34	1.32	1.17	1.42
Il-6	0.56	0.71	1.37	1.28	1.54	1.34	0.69	1.01	1.34	1.24	1	1.03	1.35	1.22	0.95	0.73	16.46	17.4	15.36	14.14	9.13	10.42	8.23	8.7	3.87	4.5	4.93	6.33	3.37	3.76	5.62	6.83
Fig. 1m	Acer3fl/fl Sham								Acer3ΔHep Sham								Acer3fl/fl BDL								Acer3ΔHep BDL
Ly6G-positive cells	3	2	3	2	3	3	3	1	3	2	3	3	3	2	3	2	34	63	38	40	48	37	30	50	25	27	34	32	26	18	46	17
Fig. 1o	Acer3fl/fl Sham								Acer3ΔHep Sham								Acer3fl/fl BDL								Acer3ΔHep BDL
Col1a1	0.8	1.61	0.55	0.76	1.45	1.48	0.81	1.06	0.69	1.13	1.09	0.99	1.26	1.66	0.91	1.25	13.64	12.13	6.32	7.01	10.4	5.21	10.41	7.89	4.44	4.56	3.78	3.48	2.35	2.14	3.14	3.46
Col3a1	1.08	1.17	0.7	0.63	1.23	1.39	1.09	0.95	0.67	0.63	1.21	1.19	0.98	0.99	1.34	1.25	3.84	3.35	2.81	2.78	4.45	3.98	4.42	4.12	1.51	1.57	1.31	1.1	1.52	2.03	2.47	2.38

## Sheet: Fig. 1p
Fig. 1p
	Acer3fl/fl Sham			Acer3ΔHep Sham			Acer3fl/fl BDL			Acer3ΔHep BDL
	Sample 1	Sample 2	Sample 3	Sample 1	Sample 2	Sample 3	Sample 1	Sample 2	Sample 3	Sample 1	Sample 2	Sample 3
αSMA	1.68	0.5	0.84	0.34	0.61	1.28	4.79	4.36	4.02	1.89	2.46	1.51
P value	Acer3fl/fl Sham vs. Acer3fl/fl BDL = 0.0012
	Acer3ΔHep Sham vs. Acer3ΔHep BDL = 0.037
	Acer3fl/fl BDL vs. Acer3ΔHep BDL = 0.0024

## Sheet: Fig. 2a
Fig. 2a
gene_name	Ctrl_1	Ctrl_2	Ctrl_3	Ctrl_4	Acer_1	Acer_2	Acer_3	Acer_4	P-value
Zyx	8.35	8.65	8.2	7.57	8.88	8.94	10.67	9.47	0.0336273
Zyg11b	6.9	7.09	7.38	8.22	6.34	2.88	5.97	5.69	0.0420297
Zwint	17.15	16.03	17.01	17.77	26.44	30.23	23.13	25.14	0.000953666
Zswim7	21.01	17.07	17.89	15.59	20.41	41.74	21.15	23.83	0.136192
Zscan26	5.99	5.89	5.76	5.45	5.82	2.6	5.2	5	0.170926
Zscan21	4.9	4.32	5.34	6.84	5.6	3.07	5.45	4.74	0.4517
Zranb2	7.25	8.02	8.43	9.9	5.51	7.24	6.91	6.91	0.041
Zranb1	6.44	6.12	6.61	7.3	8.31	7.85	7.38	7.81	0.00814392
Zpr1	10.97	10.68	11.63	13.18	15.31	19.02	14.27	15.21	0.0106744
Znrf2	9.23	11.14	10.88	12.31	11.65	9.02	11.74	11.04	0.976436
Znrd1	16.27	14.65	16.65	18.95	15.74	24.82	16.11	17.04	0.467977
Znhit3	4.97	5.26	4.68	3.79	5.37	6.24	4.12	4.69	0.467778
Znhit2	25.09	30.29	28.02	28.82	21.27	46.24	31.75	31.4	0.414085
Znhit1	35.79	32	31.14	25.64	24.55	65.49	28.08	35.56	0.474718
Zmynd11	4	4.8	4.42	4.49	4.78	1.68	4.64	4	0.410969
Zmpste24	10.98	8.4	9.38	8.65	6.33	3.34	6.48	6.51	0.00885665
Zmiz2	4.87	6.01	5.7	6.18	5.08	2.18	5.27	4.57	0.116447
Zmat2	14.59	15.73	13.8	10.99	11.89	27.93	17.81	17.09	0.211056
Zfyve21	32.11	31.62	27.22	18.19	25.26	34.02	38.12	31.35	0.287937
Zfyve19	5.71	5.9	5.72	5.48	6.74	10.18	7.4	7.49	0.0258082
Zfyve1	9.14	8.72	8.78	8.52	6.05	2.93	6.29	5.71	0.00420308
Zfr	13.74	12.91	14.88	18.02	10.11	7.55	8.05	9.45	0.0029812
Zfpm1	11.38	12.47	12.47	13.54	11.68	9.49	13.79	13.35	0.729969
Zfpl1	7.03	6.4	6.29	5.52	5.23	5.94	7.65	6.14	0.90915
Zfp970	25.87	31.28	33.06	41.64	26.4	12.99	20.55	21.4	0.0256994
Zfp958	3.75	5.12	4.91	5.86	5.56	7.08	3.78	5.09	0.584191
Zfp946	6.06	6.39	5.63	4.45	6.35	5.08	4.36	5.08	0.509915
Zfp944	3.75	4.87	4.56	5.08	6.04	8	3.96	5.39	0.200133
Zfp931	5.32	7.94	6.9	7.42	6.15	5.42	3.78	4.67	0.0471209
Zfp91	11.75	11.59	13.27	16.44	14.92	10.47	11.71	12.81	0.612743
Zfp874a	4.71	6.6	6.01	6.63	5.59	3.08	3.57	4.26	0.0385558
Zfp869	7.32	6.18	6.96	7.44	8.18	1.26	5.83	5.86	0.295067
Zfp830	6.14	5.8	5.99	6.05	6.31	4.17	6.51	5.8	0.599298
Zfp825	15.27	12.96	15.07	16.86	12.5	29.3	8.43	15.53	0.770506
Zfp809	13.51	13.98	13.77	13.74	9.07	9.47	9.5	9.43	6.97673e-08
Zfp771	27.58	18.11	23.62	25.1	18.51	46.94	22.47	26.98	0.468836
Zfp740	3.6	3.01	4.21	6.06	5.05	2.61	4.85	4.21	0.964405
Zfp706	31.78	32.9	33.07	34.53	25.54	32.73	26.98	27.9	0.0279488
Zfp664	5.25	5.3	5.58	6.14	4.79	3.36	4.51	4.44	0.0136396
Zfp655	8.12	9.93	7.82	5.44	6.13	2.81	5.84	5.18	0.0544045
Zfp637	9.19	8.72	8.8	8.58	8.37	10.95	7.71	8.48	0.942186
Zfp617	5.88	7.15	7.14	8.49	6.02	2.95	4.52	4.77	0.0196451
Zfp598	10.59	11.23	12.77	16.56	11.12	5.85	14.63	11.97	0.436835
Zfp467	6.12	6.47	5.51	3.88	5.48	5.5	5.51	5.21	0.903825
Zfp445	16.33	18.31	18.52	20.88	6.25	2.51	21.82	13.46	0.136227
Zfp395	4.31	3.74	4.65	5.87	8.3	4.26	8.77	7.4	0.061982
Zfp385a	3.91	4.37	4.09	3.95	8.29	7.17	10.81	8.74	0.00089208
Zfp36l2	17.17	9.81	14.18	15.7	13.2	5.63	9.69	10.3	0.0893392
Zfp36l1	25.87	26.7	25.89	25.33	18.21	28.12	15.56	21.06	0.103894
Zfp36	13.14	9.22	11.29	11.46	12.03	11.63	14.62	13.57	0.163107
Zfp358	6.21	4.91	5.4	5.01	6.89	11.2	5.77	7.4	0.0922347
Zfp35	5.32	5.84	6.09	7.22	5.12	5.37	4.61	5.05	0.046839
Zfp260	4.76	4.72	5.39	6.61	5.22	4.23	3.28	4.33	0.111813
Zfp24	4.63	4.5	4.91	5.53	5.8	4.45	4.18	4.91	0.90162
Zfp207	13.2	13.28	12.64	11.36	10.03	13.61	8.62	10.79	0.153886
Zfp110	7.63	7.49	7.51	7.48	6.69	5.9	7.68	7.34	0.162486
Zfp106	5.13	4.72	5.74	7.28	6.98	4.8	5.62	6.09	0.833816
Zfas1	3.81	3.08	3.83	4.61	7.16	15.39	5.57	7.7	0.0599008
Zfand6	25.11	25.37	25.92	27.16	27.56	42.97	25.07	29.88	0.221072
Zfand5	4.26	4.17	4.31	4.47	5.83	6.96	4.81	5.62	0.0153311
Zfand4	14.29	9.35	9.26	4.21	4.87	4.54	7.38	5.97	0.147307
Zfand3	16.94	14.89	16.79	18.69	21.32	17.69	18.06	18.97	0.100962
Zfand2b	23.79	23.41	21.78	18.15	21.66	40.72	26.19	26.32	0.160594
Zdhhc9	10	10.49	9.65	8.49	7.16	4.16	8.6	7.95	0.0457232
Zdhhc6	10.82	10.54	10.6	10.31	7.3	6.59	8.35	8.05	0.0003337
Zdhhc5	14.43	14.09	14.14	14.01	8.78	3.97	11.53	9.99	0.0140643
Zdhhc4	8.09	8.5	7.87	7.12	8.81	8.02	7.8	7.89	0.54678
Zcrb1	13.08	13.17	12.63	11.7	14.08	37.16	12.44	18.26	0.218321
Zcchc9	4.21	4.3	4.82	5.99	5.03	5.7	3.99	4.72	0.959557
Zcchc24	22.4	22.89	22.33	21.91	22.77	14.02	19.65	19.66	0.116855
Zc3hav1	5.47	6.53	6	5.98	4.84	2.15	5.2	4.72	0.05206
Zc3h15	27.09	24.83	26.46	27.46	20.88	30.23	21.37	23.83	0.326104
Zc3h14	7.99	7.81	7.96	8.11	11.86	8.15	7.76	8.84	0.251702
Zbtb8os	8.76	9.16	8.18	6.66	6.74	15.96	8.36	9.22	0.406413
Zbtb7b	8.93	9.53	9.3	9.44	7.41	3.56	10.19	8.16	0.206811
Zbtb7a	5.54	5.91	6.13	7	6.44	3.07	7.19	6.1	0.659101
Zbtb44	3.39	3.5	3.75	4.35	4.82	4.55	3.62	4.38	0.126108
Zbtb33	5.37	6.9	6.71	7.9	5.27	0.88	4.55	4.27	0.0360083
Zbtb18	3.77	3.55	3.96	4.56	5.11	3.35	3.52	4.17	0.869626
Zap70	8.1	7.9	7.03	5.17	9.84	15.57	6.11	8.79	0.199796
Zadh2	26.59	28.37	25.55	21.99	26.43	16.65	26.17	24.72	0.455703
Yy1	11.83	10.56	12.72	15.59	15.21	15.15	14.07	14.96	0.0958697
Ywhaz	30.93	32.57	32.77	34.58	33.3	31.95	27.96	31.44	0.298099
Ywhaq	32.25	33.84	33.43	34.71	36.86	43.77	29.81	35.19	0.367057
Ywhah	20	23.2	21.43	20.87	25.44	29.2	23.09	24.06	0.0348812
Ywhag	22.68	27.05	26.53	29.89	22.81	13.55	23.35	22.39	0.072534
Ywhae	138.94	123.48	126.61	118.36	134.71	166.71	118.85	134.55	0.320913
Ywhab	41.24	41.79	42.14	42.75	41.8	42.01	40.03	41.19	0.234284
Ythdf3	17.2	17.47	18.02	19.63	16.42	10.79	13.75	14.79	0.0191275
Ythdf1	10.31	14.86	12.81	13.07	11	10.05	9.81	11.25	0.0667586
Yrdc	5.63	7	6.33	6.3	7.39	15.42	8.13	9.59	0.0836272
Ypel5	15	14.35	14.52	14.02	17.55	24.61	16.73	18.27	0.0377089
Ypel3	17.75	17.84	16.85	14.86	16.44	31.83	37.25	26.74	0.046034
Yme1l1	16.05	12.7	14.38	14.38	11.23	9.67	10.12	10.83	0.00222859
Ykt6	23.12	23.92	24.77	27.2	26.08	25.17	25.75	25.54	0.366028
Yipf5	18.25	15.15	16.1	14.76	11.12	23.6	11.29	15.19	0.808617
Yipf4	20.87	17.67	18.91	18.03	15.79	29.08	19.91	21.07	0.401339
Yipf3	23.33	20.14	20.6	18.35	13.96	26.05	27.64	23.76	0.513571
Yif1b	24.73	23.44	20.76	14.26	16.83	15.43	25.94	19.62	0.698284
Yif1a	37.16	32.79	30.4	21.31	26.63	33.28	33.44	30.52	0.886453
Yes1	4.68	4.77	4.45	3.94	5.07	4.49	3.37	4.28	0.709751
Yeats4	15.17	19.09	17.92	19.45	17.06	27.7	16.44	18.98	0.472134
Ybx3	12.37	12.42	13.14	14.46	18.86	25.24	11.15	16.62	0.150879
Ybx1	148.76	137.14	136.73	125.72	149.79	160.28	196.21	160.07	0.0389441
Yars2	10.15	8.72	8.58	6.83	4.86	8.36	7.19	7.11	0.140837
Yars	7.59	6.77	7.37	7.76	5.89	6.61	6.91	7.02	0.0630294
Yap1	6.34	8.43	7.87	8.75	6.18	4.18	6.99	6.49	0.0597689
Yaf2	17.74	20.69	20.55	23.49	27.93	29.43	20.67	24.48	0.0700895
Xylb	30.34	27.41	28.39	27.32	23.24	10.8	35.57	27.06	0.450008
Xrn2	11.3	10.32	9.79	7.8	10.86	4.07	12.76	9.94	0.852498
Xrcc5	14.7	10.36	10.99	8.05	8.75	10.1	10.8	9.77	0.447758
Xpot	14.79	14.36	14.86	15.36	19.02	12.41	17.71	17.63	0.257565
Xpo1	5.45	7.11	6.63	7.24	5.85	6.06	4.15	5.55	0.0889689
Xpa	8.88	7.05	8.2	8.57	9.31	16.57	10.42	10.93	0.0727341
Xkr9	14.37	9.55	11.55	10.77	11.91	13.91	9.23	11.25	0.992781
Xiap	12.78	13.85	13.89	15.1	11.35	3.49	10.47	9.58	0.0306325
Xdh	20.15	16	17.74	17.19	11.28	8.63	20.85	16.33	0.265534
Xbp1	138.93	173.28	151.92	145.36	63.96	58.61	90.86	82.59	0.000323727
Wwtr1	4.57	5.91	5.53	6.13	9.55	8.42	4.97	7.15	0.104469
Wwp1	24.56	22.38	24.11	25.64	22.48	12.67	15.99	17.62	0.0175717
Wwc1	12.49	15.79	16.07	20.02	16.52	9.29	15.34	15.1	0.399378
Wtap	4.13	6.26	5.32	5.54	5.96	6.54	4.6	5.38	0.633651
Wsb2	8.84	8.91	9.38	10.26	10.04	4.46	9.08	8.26	0.313956
Wsb1	4.3	3.21	3.56	3.22	5.8	6.06	5.68	5.7	0.000162749
Wrnip1	10.52	12.16	11.61	12.03	10.41	10.08	10.73	10.67	0.0325027
Wipi2	6.83	6.72	6.98	7.38	5.82	5.36	7.85	6.89	0.420811
Whamm	11.33	10.06	9.9	8.44	8.3	6.35	10.91	9.64	0.357637
Wfdc21	5016.21	4823.07	5044.43	5339.64	4690.62	9134.27	1727.17	4301.62	0.954144
Wfdc17	153.75	126.9	185.26	273.96	661.84	1497.28	117.96	581.22	0.116448
Wfdc1	2.86	3.05	3.22	3.75	14.33	15.16	6.75	10.02	0.00544712
Wee1	4.71	6.1	5.64	6.07	7.89	6.2	10.77	8.51	0.0346644
Wdtc1	15.64	17.99	17.95	20.25	13.96	10.12	20.33	17.18	0.324061
Wdr89	9.26	8.72	8.59	7.92	10.38	38.66	11.11	16.38	0.165006
Wdr83os	54.74	47.17	45.73	34.95	43.29	159.12	34.12	66.91	0.335906
Wdr83	6.78	7.51	6.88	6.39	6.21	12.89	9.4	8.93	0.12678
Wdr82	7.84	9.01	8.76	9.37	6.22	2.79	6.22	5.87	0.00821186
Wdr74	12.47	10.64	11.85	12.42	9.55	16.71	14.41	13.3	0.329815
Wdr61	14.56	12.79	12.79	11.19	11.66	14.56	15.58	13.72	0.369209
Wdr55	10.02	10.68	11.1	12.44	11.22	12.26	12.51	11.43	0.230612
Wdr5	8.38	8.55	8.35	8.22	7.65	5.57	8.21	7.74	0.11555
Wdr46	8.58	8.71	7.85	6.28	6.66	3.23	9.64	6.84	0.41134
Wdr45b	10.38	12.43	11.23	10.78	9.58	6.04	10.92	9.56	0.103523
Wdr45	6.67	4.6	5.4	4.98	7.4	14.24	8.04	9.15	0.0376
Wdr43	4.85	6.46	6.21	7.25	5.59	4.61	5.36	5.34	0.125203
Wdr26	12.41	10.93	12.61	14.38	14.62	7.15	10.94	11.82	0.425967
Wdr18	12.05	9.9	10.3	8.99	7.43	6.66	12.13	9.19	0.32987
Wdr13	4.11	5.68	4.79	4.53	5.95	3.21	5.42	5.14	0.83347
Wdr1	4.95	5.39	5.02	4.8	6.71	7.13	5.41	6.33	0.0127991
Wbp2	38.95	35.87	36.38	34.85	27.74	27.34	46.16	36.92	0.679518
Wbp1l	58.15	43.41	53.97	60.43	44.65	33.94	49.97	46.29	0.0908424
Wbp11	6.01	6.7	6.57	6.96	6.36	3.73	6.97	6.02	0.323585
Wbp1	19.87	20.66	18.84	16.01	12.84	16.06	21.19	16.54	0.316062
Wasl	17.28	13.46	15.9	17.17	17.57	9.48	13.25	14.54	0.281365
Washc5	7.57	7.85	7.15	5.98	6.65	3.24	6.75	6.05	0.162601
Washc4	4.61	5.89	5.42	5.69	4.83	1.67	3.59	3.83	0.0369428
Washc3	7.28	5.48	6.35	6.27	5.81	14.03	5.54	7.43	0.394261
Washc2	6.77	5.67	5.79	4.92	5.23	2.75	6.93	5.59	0.511205
Washc1	3.48	4.62	3.98	3.82	4.98	4.62	5	4.83	0.0136992
Wasf2	4.03	4.91	4.26	3.91	5.49	3.3	5.2	4.77	0.473351
Wars	8.26	9.8	9.36	10.04	7.04	5.49	6.25	6.95	0.00152562
Wapl	15.11	14.75	16.15	18.68	14.68	7.79	10.23	11.75	0.0242442
Wac	9.27	9.2	10.29	12.33	11.6	6.46	7.13	8.92	0.248121
Vwa8	9.87	9.55	9.45	8.91	7.79	3.98	9.47	8.6	0.156783
Vwa5a	8.43	8.12	8.04	7.48	9.82	7.59	7.24	8.33	0.718167
Vtn	1181.33	923.07	986.31	845.12	408.42	615.83	608.82	636.62	0.00348472
Vti1b	49.68	49.43	50.22	52.04	60.32	117.3	54.49	66.84	0.141685
Vta1	7.38	7.19	7.17	6.88	8.39	10.41	6.86	8.19	0.128397
Vsig4	47.99	42.96	48.18	53.77	155.35	96.97	35.93	78.56	0.131
Vps54	8.02	6.73	7.63	8.19	8	6.47	5.32	6.63	0.156716
Vps53	7.39	5.68	6.14	5.38	5.05	5	6.11	5.62	0.221266
Vps4b	6.31	5.61	6.05	6.16	8.04	8.85	7.39	7.96	0.000943206
Vps4a	8.87	8.61	8.69	8.51	9.44	13.61	10	10.84	0.0476023
Vps41	7.5	7.27	7.47	7.73	8.49	5.06	8.51	7.56	0.91361
Vps37a	8.04	9.38	9.17	9.95	8.79	7	8.61	8.41	0.153864
Vps36	7.86	8.92	8.15	7.7	8.16	8.85	9.12	8.53	0.187168
Vps35	15.67	12.57	14.13	14.31	16.69	11.14	13.16	13.83	0.734345
Vps33a	5.05	6.05	6	6.96	5.31	4.88	6.09	5.88	0.359469
Vps29	10.79	10.64	10.7	10.54	14.23	18.29	9.09	12.54	0.184
Vps28	34.55	29.36	28.16	20.67	26	55.6	20.68	30.02	0.57537
Vps26c	8.65	7.9	7.98	7.31	8.72	9.02	7.38	8.08	0.485339
Vps26b	6.68	6.26	6.67	7.01	4.86	3.3	6.15	5.33	0.0306004
Vps26a	22.77	22.26	22.88	23.76	25.93	15.02	22.07	21.25	0.447953
Vps11	6.1	6.02	5.48	4.36	6.04	5.28	7.35	6.54	0.218924
Vnn3	12.55	11.33	11.24	9.85	15.27	31.8	22.54	22.8	0.013486
Vnn1	3.29	3.78	3.84	4.41	16.75	10.53	18.38	17.88	0.000589698
Vmp1	58.94	37.04	50.84	57.15	25.79	43.27	28.26	34.09	0.028156
Vmo1	10.68	11.25	10.55	9.82	11.14	35.41	9.25	15.99	0.265037
Vmac	6.78	6.48	6.35	5.77	7.01	4.41	8.33	6.46	0.812153
Vma21	8.26	7.84	7.77	7.21	6.3	7.99	6.58	7.01	0.11177
Vkorc1l1	10.08	9.64	10.11	10.71	8.83	6.06	7.78	8.17	0.00847242
Vipr1	5.01	7.14	6.09	6.15	13.98	5.56	7.14	8.57	0.198938
Vim	10.03	16.51	18.24	27.9	35.68	39.17	15.79	27.01	0.128884
Vhl	8.03	8.22	8.7	9.8	6.2	7.84	6.21	6.81	0.0132744
Vegfb	16.91	16.14	14.98	11.78	23.62	19.44	28.51	22.92	0.00733789
Vegfa	17.55	14.22	14.65	12.24	11.93	11.6	16.77	13.85	0.511121
Vdac3-ps1	26.3	26.23	23.8	18.96	20.3	33.34	25.69	25.1	0.502024
Vdac3	23.04	20.8	21.5	20.34	23.28	39.39	19.71	25.26	0.25425
Vdac2	28.45	25.17	25.57	23.04	28.91	41.85	27.25	30.26	0.112196
Vdac1	112.68	102.8	98.98	81.01	93.77	102.33	110.77	101.2	0.688259
Vcp-rs	38.17	21.83	31.99	36.1	19.74	22.17	22.95	26.83	0.0593345
Vcpkmt	3.35	2.75	2.94	2.72	5.76	12.24	3.57	6.15	0.0760076
Vcp	56.4	56.94	54.26	49.44	40.69	55.88	72.94	61.16	0.639294
Vcam1	2.22	2.03	2.43	3.06	5.11	5.4	2.92	3.99	0.0198368
Vbp1	11.68	12.39	12.61	13.66	14.15	19.9	11.23	13.79	0.288251
Vav2	4.97	6.42	5.7	5.71	6.5	2.45	5.53	5.28	0.440414
Vat1	10.01	11.35	10.51	10.27	19.77	14.04	16.77	16.45	0.00212963
Vasp	5.3	7.55	5.87	4.75	8.44	10.17	9.83	8.77	0.00337193
Vapb	15.55	16.27	15.79	15.41	16.16	13.88	19.46	16.35	0.563716
Vapa	39.87	31.22	35.06	34.51	29.32	32.21	29.68	30.38	0.0456089
Vamp7	30.6	29.67	31.92	35.22	31.62	26.04	21.03	25.9	0.0612129
Vamp4	4.78	4.38	4.87	5.44	6.11	10.25	3.39	5.8	0.332224
Vamp3	7.18	8.65	9.13	11.59	18.34	21.23	8.42	13.89	0.0748216
Vamp2	5.19	4.98	4.81	4.21	5.03	4.32	6.65	5.26	0.367318
Uxt	9.97	10.12	10.25	10.81	14.06	35.38	9.91	16.88	0.170192
Utp6	9.64	9.16	9.33	9.12	6.86	4.47	7.74	6.93	0.00767091
Utp4	7.43	7.52	7.61	7.87	5.56	5.45	6.34	6.17	0.000375781
Utp3	23.58	24.1	23.66	23.18	19.1	37.26	25.61	25.21	0.435994
Utp18	7.09	7.62	7.63	8.18	5.74	8.45	6.92	6.99	0.348869
Utp11	5.11	5.4	5.2	5.05	4.8	8.83	4.98	5.79	0.369936
Usp9x	5.24	5.14	5.83	7.18	5.43	0.68	4.23	4.19	0.0969314
Usp8	15.76	16.62	16.05	15.77	13.33	4.36	13.98	11.85	0.0594472
Usp7	8.56	8.14	8.94	10.07	9.21	6.04	7.36	7.94	0.148719
Usp5	12.94	12.59	11.79	9.92	9.59	10.03	18.14	13.58	0.641335
Usp47	7.31	7.41	7.61	8.11	6.99	4.8	6.99	6.68	0.0665095
Usp4	9.1	8.75	8.72	8.22	7.39	7.39	8.75	8.24	0.0953113
Usp3	6.08	5.31	6.39	7.81	6.03	5.18	4.16	5.1	0.0955312
Usp25	8.25	7.78	8.64	10	11.36	5.6	8.2	8.84	0.898387
Usp24	6.1	5.58	6	6.33	5.69	3.35	5.12	5.32	0.081636
Usp22	4.69	4.48	4.38	3.98	6.46	3.09	6.26	5.9	0.239763
Usp2	7.62	4.48	6.19	6.44	7.76	8.13	10.71	9.65	0.022327
Usp19	9.27	8.5	8.97	9.14	6.66	3.9	10.01	7.99	0.20771
Usp16	5.46	4.33	5.2	5.87	4.86	4.84	4.74	4.98	0.311106
Usp14	8.11	6.98	7.37	7.08	5.34	7.39	6.05	6.55	0.0797516
Usp12	7.23	6.84	7.45	8.33	10.77	2.23	6.69	6.73	0.645485
Usp10	8.14	7.9	8.18	8.39	5.12	3.45	7.7	6.69	0.0415613
Usp1	5.99	6.76	6.41	6.55	6.15	5.73	5.14	5.85	0.037978
Uso1	24.39	20.27	23.07	24.23	14.92	9.54	16.88	16.59	0.00477304
Usmg5	108.02	119.04	113.82	115.48	146.51	452	91.84	185.32	0.238286
Usf2	16.72	15.06	16.34	17.2	18.75	30.12	22.29	22.22	0.0285484
Usf1	7.18	6.97	7.13	7.27	9.37	14.03	9.34	10.12	0.0188194
Use1	31.64	31.23	29.53	25.72	42.39	76.57	36.1	43.75	0.0710506
Urod	49.76	36.86	39.18	31.16	31.7	62.55	49.25	45.88	0.317456
Uroc1	100.89	74.51	79.7	63.27	59.35	33.69	79.17	64.25	0.147489
Uri1	11.56	12.09	12.78	14.58	17.32	12.16	14.35	14.79	0.178538
Urah	155.76	151.44	143.98	123.24	136.86	270.9	181.49	179.29	0.146416
Urad	120.52	132.77	119.29	103.54	51.59	11.12	77.81	55.23	0.00354959
Uqcrq	350.34	350.97	315.06	245.32	282.69	983.74	404.69	471.51	0.208675
Uqcrh	211.56	216.55	197.89	163.85	162.93	638.45	195	279.82	0.311066
Uqcrfs1	268.99	249.48	238.91	196.56	191.92	358.41	290.48	269.05	0.339167
Uqcrc2	109.57	97.32	98.25	88.6	90.2	63.57	105.9	91.18	0.316104
Uqcrb	231.29	220.93	216.47	195.4	232.41	576.38	208.52	289.61	0.241857
Uqcr11	242.61	259.7	222.98	165.29	156.02	572.55	389.63	322.8	0.171214
Uqcr10	388.55	386.79	362.08	312.85	379.26	976.95	354.54	490.76	0.246618
Uqcc3	25.85	23.76	22.82	18.97	27.05	60.19	33.56	34.97	0.0735527
Uqcc2	43.51	47.15	43.33	38.86	57.08	134.64	47.55	66.18	0.146273
Upp2	107.07	56.54	67.21	38.63	57.59	26.17	68.6	51.68	0.374557
Upk3b	3.21	4.47	4.23	4.97	13.34	7.69	11.08	10.53	0.00185904
Upk1b	1.01	1.16	1.18	1.37	5.39	3.99	3.58	3.99	0.000263001
Upf1	15.11	18.32	16.41	15.76	10.36	8.14	17.28	13.68	0.104833
Upb1	58.76	50.48	49.16	38.7	45.13	48.77	67.21	53.29	0.521265
Uox	551.22	413.61	459.41	408.54	450.11	597.83	577.64	530.02	0.133912
Unc93b1	13.07	11.36	10.75	7.92	11.03	11.4	11.39	11.21	0.669145
Unc50	17.11	17.46	17.86	18.83	15.08	33.42	20.3	22.04	0.253853
Unc119b	7.98	8.85	9.27	10.98	7.4	3.48	8.26	7.23	0.0730005
Umps	10.82	12.85	11.21	9.8	8.97	8.01	10.61	9.41	0.0608089
Ulk2	15.86	16.23	17.46	20.23	11.35	5.93	12	11.08	0.00515143
Ulk1	6.58	4.41	6.68	8.97	9.04	3.53	9.51	8.29	0.594971
Uimc1	4.36	3.65	4.56	5.73	5.41	5.53	3.69	4.65	0.699171
Uhrf1bp1l	4.54	4.26	4.21	3.87	5.85	3.46	4.86	4.92	0.320713
Uhmk1	7.46	10.27	9.93	12.01	9.9	4.83	8.27	8.58	0.207578
Ugt3a2	135.45	94.64	115.3	116.84	58.17	26.33	68.33	64.73	0.00295978
Ugt3a1	26.38	21.86	23.56	22.58	7.77	0	30.4	17.71	0.197402
Ugt2b5	466.44	353.74	440.14	502.27	277.3	541.79	350.92	415.97	0.518656
Ugt2b38	17.7	19.19	23.76	34.74	6.26	2.21	14.9	11.51	0.0192157
Ugt2b37	3.82	2.05	5.29	10.05	5.84	0.65	2.19	3.11	0.290779
Ugt2b36	297.7	226.17	267.8	280.07	179.45	306.92	272.08	272.49	0.755512
Ugt2b35	45.26	38.62	40.04	36.41	27.29	46.67	45	46.59	0.805349
Ugt2b34	137.61	101.74	124.61	134.38	89.53	74.36	73.02	87.91	0.00326991
Ugt2b1	471.37	260.42	381.94	413.44	79.27	42.64	139.98	131.33	0.00130064
Ugt2a3	189.87	146.65	178.8	198.25	134.7	152.21	134.06	145.36	0.0229468
Ugt1a9	4.96	6.51	5.69	5.62	20.75	8.51	20.99	20.25	0.00800273
Ugt1a5	8.49	5.79	6.66	5.64	17.61	2.43	16.22	15.04	0.133711
Ugt1a1	35.9	27.92	31.4	30.16	31.78	7.61	25.85	26.99	0.187234
Ugp2	143.18	101.86	122.79	123.87	143.04	197.08	159.97	163.99	0.0223751
Ugdh	33.96	31.78	32.39	31.78	27.99	48.17	44.05	42.98	0.110389
Ugcg	2.88	3.03	3.25	3.83	5.91	5.12	4.84	5.42	0.000539485
Ufsp2	12.41	12.57	11.85	10.64	9.78	8.21	10.42	9.68	0.01049
Ufm1	14.96	16.2	15.04	14.03	13.26	21.49	13.67	15.35	0.66671
Ufd1	10.03	10.37	9.84	9.15	8.74	19.87	10.83	12.24	0.254731
Ufc1	48.71	45.55	44.34	38.69	39.61	97.28	58.82	58.68	0.167514
Ucp2	7.14	6.86	8.02	10.06	19.47	11.31	9.5	12.06	0.0709315
Uck1	23.02	21.34	21.82	21.22	12.03	5.81	16.1	13.06	0.00372605
Uchl5	9.04	8.02	8.73	9.12	9.48	17.72	8.08	10.76	0.245008
Uchl3	5.16	5.17	4.7	3.76	5.89	12.07	4.87	6.56	0.158438
Ubxn8	10.73	8.19	8.86	7.72	8.74	14.61	10.09	10.74	0.17745
Ubxn6	4.24	3.48	3.61	3.09	4.77	2.82	5.68	4.44	0.247463
Ubxn4	30.65	27.05	29.04	29.57	15.08	18.35	22.27	21.22	0.00146956
Ubxn2a	16.44	17.23	18.4	21.42	17.46	6	14	13.77	0.0809528
Ubxn1	33.17	35.33	32.24	28.55	38.24	100.26	42.88	52.26	0.118359
Ubtf	7.97	8.32	7.97	7.65	9.09	11.17	10.44	10.04	0.00279103
Ubtd1	7.18	7.14	7.4	7.79	7.06	7.56	10.53	8.42	0.24225
Ubr7	5.42	7.11	6.56	7.22	5.97	3.53	6.59	5.69	0.198061
Ubr5	5.4	5.48	6.05	7.33	5.83	3.21	4.54	5.11	0.0980147
Ubr3	11.78	10.21	10.36	8.98	8.65	4.57	9.54	8.71	0.0976733
Ubr2	7.69	7.2	7.37	7.17	5.68	2.95	6.87	6.3	0.0729441
Ubqln4	10.72	12.13	12.57	14.82	12.59	8.19	10.32	10.92	0.150428
Ubqln2	9.21	8.67	9.33	10.19	7.35	7.15	8.85	8.73	0.0506248
Ubqln1	47.29	45.06	46.44	47.41	29.49	28.62	33.55	33.71	4.21723e-05
Ubp1	10.84	9.91	10.98	12.29	9.46	3.57	10.15	8.69	0.101739
Ublcp1	14.59	14.04	14.12	13.61	14.93	7.7	13.48	12.3	0.25435
Ubl7	23.67	20.29	19.88	15.89	15.65	23.53	20.56	19.82	0.985944
Ubl5	25.04	25.46	24.52	23.13	25.47	63.79	25.49	32.93	0.224372
Ubl4a	14.41	14.93	15.34	16.44	18.03	21.21	15.82	17.55	0.0542834
Ubl3	9.43	10.19	10.77	12.73	14.41	13.08	10.69	12.42	0.12446
Ube4a	10.16	8.98	9.52	9.28	5.78	3	6.8	6.55	0.00475013
Ube3b	7.79	7.61	7.52	7.13	7.25	4.83	8.48	7.53	0.559145
Ube2z	12.07	13.47	12.75	12.61	14.77	12.23	15.35	14.35	0.0969367
Ube2w	8.53	8.77	8.98	9.64	8.27	7.44	6.52	7.32	0.0100042
Ube2s	4.81	5.91	5.49	5.79	5.56	8.23	6.82	6.6	0.07351
Ube2r2	24.46	27.56	26.57	27.31	28.17	30.54	26.84	27.55	0.142543
Ube2q2	9.38	9.85	10.62	12.53	10.07	4.38	7.61	8.13	0.0677148
Ube2q1	7.04	6.64	6.91	7.02	8.74	7.59	7.75	7.82	0.00808793
Ube2n-ps1	6.96	6.59	7.27	8.16	5.73	1.28	4.28	3.99	0.0132525
Ube2n	17.37	18.23	17.11	15.94	14.67	13.25	12.3	13.15	0.00135611
Ube2m	27.07	25.81	25.04	22.22	26.58	43.6	29.78	30.44	0.100651
Ube2l6	38.25	43.96	40.94	41.14	40.53	73.01	40.75	47.16	0.278087
Ube2l3	15.12	15.57	16.13	17.87	15.33	21.54	12.23	15.91	0.970355
Ube2k	8.77	7.5	7.94	7.53	5.16	13.75	7.39	8.37	0.704677
Ube2j2	7.52	8.68	8.78	10.02	8.99	15.03	10.28	11.06	0.113399
Ube2j1	18.94	19.19	19.16	19.12	16.9	10.25	15.69	15.15	0.0198223
Ube2i	11.68	10.51	10.82	10.37	11.46	13.57	12.16	11.9	0.0383616
Ube2h	13.61	15.16	15.11	16.69	12.76	7.74	16.43	13.59	0.237437
Ube2g2	18.88	16.05	19.68	24.11	13.45	15.3	11.54	14.16	0.0167555
Ube2g1	18.3	14.68	18.32	22.02	18.79	13.56	13.4	15.4	0.169583
Ube2f	6.64	6.72	7.19	8.32	5.12	8.86	4.77	6.21	0.36986
Ube2e3	11.1	11.2	11.59	12.49	11.25	18.39	10.61	12.56	0.408021
Ube2e2	4.5	4.15	3.96	3.21	6.61	7.3	7.52	6.76	0.00010878
Ube2e1	7.39	7.23	7.25	7.19	5.78	4.59	5.81	5.32	0.000610448
Ube2d-ps	4.43	3.53	4.08	4.31	5.04	6.99	5.32	5.24	0.0196634
Ube2d3	16.02	14.46	15.34	15.49	16.64	19.26	14.08	15.96	0.34169
Ube2b	62.65	63.41	66.36	72.21	61.75	93.17	52.82	64.36	0.842818
Ube2a	23.41	21.01	21	18.61	17.57	33.67	19.26	21.57	0.613247
Ubc	159.6	140.41	130.07	91.56	59.19	93.41	78.94	77.82	0.0158534
Ubb	337.97	281.93	268.78	185.89	227.44	363.67	360.49	312.17	0.330409
Ubap1	11.97	12.81	12.72	13.39	13.22	15.71	14.05	14.38	0.0347042
Ubald2	10.75	10.59	10.49	10.17	11.61	19.68	16.13	15.03	0.0219264
Ubac2	13.18	11.6	11.41	9.53	10.38	14.2	12.71	12.05	0.438341
Ubac1	7.45	8.41	6.99	5.08	6.41	8.82	10.72	8.51	0.197156
Uba52	7.93	6.46	7.52	8.14	14.17	12.94	16.74	12.75	0.00054031
Uba3	8.02	7.82	7.78	7.53	6.36	6.82	6.92	6.76	0.000507015
Uba2	6.5	6.47	6.77	7.28	7.43	7.22	7.13	7.32	0.0395004
Uba1	46.25	37.88	38.23	31.09	27.09	25.34	47.99	38.03	0.561984
Uap1	12.97	12.8	12.61	12.07	11.79	12.86	13.59	13.1	0.621456
U2af2	11.68	10.65	10.67	9.74	8.86	8.13	14.52	10.88	0.95441
U2af1	20.03	17.67	18.28	17.32	11.73	18.91	15.86	15.25	0.118949
Tysnd1	35.24	34.02	32.6	28.48	14.92	12.29	34.07	24.79	0.0768304
Tyrobp	33.81	35.97	38.07	44.03	108.04	169.31	51.06	88.08	0.0373025
Txnrd1	26.14	28.89	28.15	29.79	20.95	17.3	24.04	23.35	0.00714184
Txnl4b	4.21	5.3	4.85	5.06	5.35	7.95	5.69	6.11	0.0639556
Txnl1	24.78	24.79	25.02	25.31	21.66	36.81	22.9	26.02	0.60629
Txnip	19	18.78	22.1	28.44	31.31	31.74	21.08	26.29	0.152168
Txndc9	7.63	7.08	6.99	6.28	5.86	11.5	5.26	6.97	0.789698
Txndc5	27.73	26.93	26.7	25.65	18.51	18.35	29.02	25.56	0.197912
Txndc17	50.01	50.25	52.46	57.61	82.73	226.16	54.13	99.28	0.149011
Txndc15	20.8	18.67	19.5	19.17	13.42	17.64	16.82	16.26	0.0141618
Txndc12	15.36	12.06	13.09	11.74	10.15	20.55	11.65	13.42	0.731238
Txn2	60.23	55.52	56.74	54.91	53.96	95.57	49.87	61.08	0.46001
Txn1	214.52	208.31	201.29	182.27	198.02	720.02	336.47	366.21	0.117345
Txlna	4.8	5.09	5.54	6.79	5.46	5.17	5.76	5.91	0.966518
Twsg1	12.43	12.05	12.71	13.64	13.4	10.02	10.64	11.88	0.186294
Twnk	4.45	5.66	5.62	6.82	5.42	7.47	4.96	6.15	0.635943
Twf1	24.64	21.9	25.02	28.25	26.14	20.07	19.25	22.48	0.192455
Tvp23b	13.44	13.62	12.93	11.55	9.72	19.32	12.7	13.23	0.691231
Tusc2	20.54	20.61	20.75	20.95	22.22	34.63	21.85	24.16	0.148305
Tufm	58.85	53.34	50.42	39.2	28.12	41.61	56.35	46.22	0.343527
Tubg1	21.79	21	19.45	15.72	11.49	12.42	18.59	14.83	0.0478556
Tubb5	22.71	23.48	23.94	25.82	36.17	36.63	26.56	31.31	0.0123235
Tubb4b	72.69	70.63	70.56	68.34	53.13	80.62	77.75	73.58	0.91307
Tubb2a	42.14	33.4	33.82	25.78	17.4	27.7	16.37	20.72	0.0199442
Tuba4a	70.21	67.27	62.6	49.69	48.47	92.61	54.77	61.77	0.861821
Tuba1c	55.74	60.34	53.92	46.46	34.13	48.1	33.69	40.13	0.0144005
Tuba1b	20.29	22.2	21.07	20.83	35.1	77.03	28.24	41.49	0.0662293
Ttr	6384.24	5050.08	5228.98	4297.5	3980.69	10993.2	6038.61	6603.48	0.320544
Ttpa	251.04	205.5	231.67	235.21	255.92	212.41	195.36	220.37	0.557907
Ttc9c	5.54	6.27	6.19	6.72	5.83	1.77	4.53	4.39	0.0600417
Ttc7	5.74	8.75	7.41	7.73	5.98	5.32	7.45	6.83	0.242649
Ttc4	6.02	5.49	5.69	5.63	5.25	6.41	4.81	5.43	0.532544
Ttc39c	76.67	65.66	63.16	47.18	8.56	10.46	42.75	27.17	0.00658965
Ttc38	22.08	20.07	19.08	14.9	15.19	12.94	22.43	18.04	0.486822
Ttc36	151.54	144.28	134.73	109	162.45	429.16	213.71	235.67	0.0781222
Ttc33	9.37	11.39	10.6	11.13	7.09	9.43	8.13	8.44	0.011796
Ttc32	9.9	10.79	9.33	7.22	8.79	21.17	9.18	11.09	0.322823
Ttc23	6.57	6.26	6.08	5.37	5.98	7.02	7.78	6.82	0.113588
Ttc1	14.63	15.33	15.5	16.44	17.38	24.78	13.63	17.42	0.277127
Tstd3	15	14.57	13.18	10.03	14.33	19.35	11.19	13.19	0.546923
Tstd1	17.11	16.63	17.7	19.2	15.38	45.88	12.83	21.97	0.432625
Tsta3	16.93	14.17	14.83	13.32	15.13	26.08	16.75	17.59	0.164047
Tst	127.41	104.45	102.32	74.96	53.08	127.96	104.52	94.43	0.714019
Tsr3	11.64	8.24	9.61	8.93	8.3	14.2	13.35	11.68	0.178019
Tspyl1	10.36	10.96	11.23	12.23	10.06	10.91	11.25	10.81	0.382172
Tspo	127.31	101.76	105.8	87.4	70.97	186.34	157.27	129.91	0.283326
Tspan4	73.62	72.06	69.89	64.56	46.79	51.1	59.87	55.76	0.002949
Tspan31	76.66	64.23	66.18	56.83	45.72	30.68	54.62	48.79	0.0182834
Tspan12	48.99	43	43.52	38.79	44.36	32.42	50.24	44.83	0.891738
Tsnax	10.85	9.03	9.48	8.44	9.86	12.86	12.95	11.41	0.0406245
Tsku	51.84	31.54	43.06	46.02	23.04	14.7	30.59	28.85	0.0148891
Tsg101	24.92	21.88	23.33	23.15	18.81	34.97	20.25	23.24	0.796997
Tsen34	18.49	18.05	16.44	12.87	13.6	29.69	27.92	22.57	0.118244
Tsc22d3	41.15	20.87	40.74	60.52	33.43	29.29	20.43	28.13	0.178546
Tsc22d1	9.93	6.28	7.97	7.67	6.52	6.76	6.12	6.31	0.0910158
Trpm7	3.34	3.74	3.46	3.29	5.03	2.8	4.28	4.05	0.265594
Trpc4ap	11.66	11.25	11.19	10.72	8.2	7.85	12.37	10.44	0.213791
Trp53inp2	65.51	60.68	62.21	59.77	29.42	20.53	39.83	33.89	0.00033377
Trp53inp1	7.4	4.51	9.92	17.92	18.02	3.77	6.97	9.84	0.946583
Trnt1	5.83	6.54	6.99	8.54	6.1	7.56	6.05	6.59	0.571331
Trnau1ap	10.75	7.49	8.92	8.62	13.56	35.93	12.89	17.54	0.0896142
Trmt2b	8.1	7.02	7.09	6.2	6.92	4.84	7.3	6.52	0.330709
Trmt112-ps2	22.49	27.07	25.78	28.15	29.57	79.74	23.36	38.24	0.234956
Trmt112	25.77	28.78	27.73	28.79	34.18	84.25	31.24	43.26	0.147038
Trmt10c	7.77	11.06	10.42	12.56	10.68	9.75	7.85	9.36	0.402184
Trmt1	5.57	4.94	5.43	5.73	7.1	6.05	6.14	6.08	0.0235187
Trir	84.97	79.17	83.14	84.96	80.78	203.83	109.6	114.98	0.147724
Trip6	5.64	5.33	5.35	4.99	7.91	10.23	11.16	9.84	0.000684836
Trip4	9.33	7.83	8.46	8.12	5.83	4.73	8.24	6.8	0.045975
Trip12	7.26	6.62	7.44	8.42	6	3.96	5.06	5.52	0.00690945
Trim8	9.74	9.84	10.4	11.64	9.26	4.77	10.01	9.32	0.157952
Trim44	9.86	12.44	11.64	12.79	11.54	4.41	8.45	8.72	0.0781467
Trim41	8.26	8.31	8.09	7.67	5.6	5.76	8.6	6.85	0.0980793
Trim28	19.48	17.99	18.02	16.34	17.66	19.95	17.34	18.63	0.630535
Trim25	10.88	14.29	14.55	18.27	11.22	7.1	14.58	13.05	0.221848
Trim24	3.98	2.8	3.78	4.62	9.18	12.16	9.93	10.26	0.000111166
Trib1	5.35	8.2	6.92	7.3	4.96	4.02	4.76	5.24	0.0149329
Triap1	20.67	27.47	24.22	24.65	15.81	36.51	20.88	23.09	0.970112
Trf	239.8	165.09	190.48	168.71	242.71	1182.86	93.79	412.19	0.274668
Trappc6b	13.49	13.42	14.13	15.44	18.54	25.58	15.61	17.93	0.0526366
Trappc6a	10.97	8.02	9.11	8.31	8.46	19.67	10.96	12	0.193612
Trappc5	5.64	5.37	5.13	4.39	5.42	9.45	7.46	7.06	0.044089
Trappc4	10.66	11.01	11.21	11.94	10.88	33.35	11.15	16.27	0.252714
Trappc3	20.2	21.27	18.88	15.13	20.75	18.33	24.21	20.45	0.296822
Trappc2l	10.76	7.86	8.76	7.68	12.96	23.92	11.56	13.85	0.0579064
Trappc13	9.01	9.2	9.16	9.31	9.28	11.68	7.51	9.28	0.768327
Trappc1	44.09	37.26	35.57	25.02	31.6	80.47	33.3	42.37	0.379943
Trap1	82.82	75.75	73.53	62.25	58.81	56.93	93.8	76.17	0.829933
Tram1	59.44	52.23	55.41	54.38	35.07	51.49	34.69	43.98	0.0169019
Trak2	4.11	5.77	5.69	7.13	7.32	4.68	3.97	5.39	0.734715
Trafd1	8.62	9.89	8.73	7.7	7.81	7.43	9.67	8.57	0.602935
Traf4	11.17	11.91	12.74	14.99	13.85	12.82	14.32	14.42	0.251159
Tradd	9.21	9.21	8.6	7.33	8.4	11.08	13.61	10.42	0.0965072
Trabd	21.1	18.52	20.32	21.25	15.44	19.75	23.89	20.64	0.849648
Tpt1-ps3	376.21	353.37	416.5	516.89	577.22	979.86	302.1	527.22	0.260613
Tpt1	944.21	928.63	989.24	1081.34	1422.01	2335.87	775.74	1277.04	0.203491
Tpst2	17.55	12.2	14.4	13.52	11.01	7.51	8.81	9.38	0.00817183
Tpst1	11.24	12.09	11.16	10.06	8.54	6.74	8.72	8.12	0.00223899
Tprkb	28.96	30.81	29.36	28.19	27.73	35.1	30.08	30.02	0.428808
Tprgl	30.1	32.95	32.91	35.3	42.06	71.7	38.35	45.48	0.0732194
Tpr	5.53	4.74	5.47	6.13	5.22	3.31	5.03	4.95	0.161814
Tppp	2.09	4.02	4.17	6.34	5.18	1.6	3.56	3.69	0.589266
Tpp2	5.64	5.42	5.36	5.04	5.16	2.9	4.3	4.44	0.0541514
Tpp1	12.1	10.6	11.92	12.92	11.25	7.1	9.77	10.73	0.082359
Tpmt	22.52	19.38	19.46	16.39	7.52	11.31	12.8	10.84	0.0018973
Tpm4	14.48	19.77	19.88	25.1	42.34	35.95	17.37	28.82	0.0977187
Tpm3-rs7	4.83	6.48	5.5	5.21	6.11	3.07	6.38	5.13	0.702338
Tpm3	14.36	16.91	15.4	14.72	18.34	22.37	14.7	17.37	0.142174
Tpm1	6.39	6.73	6.47	6.23	10.01	11.49	7.49	9.02	0.0114694
Tpi-rs11	19.65	16.75	16.89	14.19	13.79	17.44	35.17	20.47	0.35326
Tpi1	183.86	185.87	169.95	138.26	140.91	239.58	206.41	188.74	0.33535
Tpgs1	23.83	22.18	21.86	19.85	14.25	41.49	25.82	25.5	0.425287
Tpd52l2	9.57	8.32	8.87	8.62	11.07	14.85	8.38	10.52	0.136034
Tpd52l1	10.39	8.65	9.28	8.76	11.6	10.3	9.26	9.72	0.190803
Tpd52	4.07	4.39	4.48	4.96	5.03	6.59	4.9	5.24	0.0656258
Tor2a	10.14	9.5	9.1	7.58	8.83	13.45	10.21	10.72	0.172275
Tor1b	5.91	7.37	6.37	5.84	5.51	6.73	5.69	6.22	0.483877
Tor1aip2	15.86	16.89	16.42	16.44	10.69	8.64	12.42	11.95	0.00075671
Tor1aip1	7.88	10.05	9.21	9.74	8.7	10.42	7.55	9.04	0.715977
Tor1a	30.17	29.41	27.88	23.96	23.87	37.64	30.24	30.38	0.425131
Topors	6.6	5.84	6.92	8.34	6.97	4.94	6.49	6.59	0.364047
Top1mt	8.97	7.97	7.49	5.5	7.01	8.92	10.51	8.59	0.259281
Top1	8.56	9.7	9.19	9.37	7.05	5.03	6.91	6.85	0.00212929
Tomm70a	15.59	14.39	15.46	16.5	17.3	16.4	13.5	15.66	0.808866
Tomm7	25.57	29.25	27.8	28.54	29.09	73.43	47.49	42.06	0.0735514
Tomm5	42.31	45.17	45	47.33	54.96	112.17	39.57	58.72	0.225857
Tomm40	7.47	6.62	6.31	4.87	4.84	11.42	8.63	8.06	0.235206
Tomm22	41.71	37.46	39.25	38.17	43.76	74.56	40.77	47.17	0.163915
Tomm20	23.65	20.57	23.54	26.59	29.79	43.42	20.18	27.61	0.230914
Tollip	13.4	15.19	14.57	15	12.87	6.67	17.11	13.92	0.426297
Tob2	3.89	2.96	4.23	5.88	4.87	3.09	6.48	5.49	0.458311
Tob1	63.04	51.9	51.32	38.43	35.98	57.37	56.17	53.84	0.964178
Tns3	3.03	4.94	4.08	4.27	6.43	4	5.48	5.33	0.102571
Tns2	5.56	7.51	6.44	6.25	9.67	6.16	9.23	8.84	0.0611787
Tns1	7.25	5.85	7.25	8.61	5.47	1.59	5.39	4.86	0.0356668
Tnpo2	3.83	3.96	4.12	4.53	4.88	5.03	4.13	4.72	0.0576254
Tnpo1	5.45	6.32	6.95	9.11	7.73	3.78	5.53	6.34	0.363352
Tnks2	4.54	4.11	4.87	5.9	5.5	4.04	3.56	4.65	0.487982
Tnks1bp1	6.24	6.91	5.94	4.63	5.1	5.08	9.65	7.2	0.51143
Tnfsf12	4.82	6.65	5.53	5.1	6.8	9.62	4.44	6.06	0.337223
Tnfrsf1b	4.09	4.87	5.03	6.14	5.56	4.45	5.22	5.54	0.759136
Tnfrsf1a	32.86	33.81	36.48	43.05	31.1	30.43	28.1	32.81	0.0548026
Tnfrsf12a	4.15	4.43	4.9	6.03	9.26	18.13	7.99	10.47	0.0293691
Tnfrsf11b	1.05	1.25	1.3	1.62	4.95	2.73	2.08	2.9	0.026083
Tnfaip1	10.46	9.93	11.48	14.15	13.53	13.38	9.69	11.92	0.646587
Tmx2	19.82	18.36	17.54	14.39	9.84	20.86	14.57	15.55	0.393988
Tmx1	16.65	12.54	15.65	17.68	15.31	15.35	11.68	14.37	0.341283
Tmub2	7.42	6.42	6.94	6.92	5.47	9.24	7.17	7.72	0.573797
Tmsb4x	221.67	287.43	298.24	381.24	677.01	1620.11	220.26	665.31	0.143652
Tmsb10	4.3	9.08	6.67	6.62	9.02	18.19	16.72	13.61	0.0140002
Tmprss6	137.51	114.33	120.01	107.46	90.55	58.76	125.16	103.27	0.147888
Tmod3	3.11	3.42	3.41	3.69	5.4	2.75	3.34	3.83	0.49562
Tmlhe	8.68	8.28	8.21	7.63	9.56	7.2	9.59	8.9	0.34697
Tmf1	4.53	4.26	4.87	5.79	6.59	4.95	4.52	5.18	0.454661
Tmed9	16.25	13.26	14.08	12.85	7.47	10.05	16.64	12.53	0.288699
Tmed7	16.35	12.41	14.67	15.34	13.24	13.55	10.47	13.25	0.110325
Tmed5	14.42	9.98	13.44	15.75	18.5	19.14	13.88	17.46	0.0645413
Tmed4	26.22	21.17	22.31	19.55	17.17	18.32	26.05	22.96	0.652474
Tmed3	7.92	6.74	7.87	8.85	8.01	16.14	7.17	9.89	0.280732
Tmed2	75.69	66.13	67.97	62.51	59.19	62.04	74.07	67.1	0.584062
Tmed10-ps	10.87	8.55	9.09	7.93	7.03	6.86	11.45	8.65	0.637797
Tmed10	23.11	17.12	18.88	16.23	14.38	18.44	19.6	18.22	0.559948
Tmed1	10.8	9.06	8.86	6.69	10.75	15.2	12.97	12.69	0.0171513
Tmco1	32.07	27.39	28.28	25.75	19.48	33.35	21.65	24.45	0.316373
Tmbim6	279.77	225	233.37	192.58	147.95	216.52	260.28	236.08	0.582857
Tmbim4	33.55	26.89	28.55	25.43	20.34	47.69	27.37	29.91	0.669962
Tma7-ps	31.54	39.8	30.57	20.43	24.16	43.99	32.24	29.79	0.745047
Tma7	52.54	54.92	51.01	46.02	53.3	118.99	48.51	62.75	0.273814
Tm9sf3	24.87	23.66	24.04	23.8	20.96	17.53	20.93	21.34	0.00577117
Tm9sf2	43.05	36.61	41.36	44.68	36.25	40.09	33.6	40.41	0.15889
Tm9sf1	9.96	8.94	9.09	8.43	6.34	2.35	9.99	7.41	0.162025
Tm7sf3	22.64	21.45	21.37	19.71	15.38	19.12	21.79	20	0.183466
Tm7sf2	38.46	31.19	31.17	23.97	25.14	41.41	49.73	40	0.23104
Tm6sf2	14.05	12.65	11.16	6.72	13.78	15.49	17.86	16.08	0.0412276
Tm4sf4	49.74	35.34	38.89	31.52	48.12	152.47	56.63	75.41	0.115979
Tm4sf1	3.01	4.32	3.78	3.98	10.64	16.36	5.34	9.03	0.0293517
Tm2d3	21.87	19.56	21.13	21.64	19.7	45.03	16.72	24.71	0.424139
Tm2d2	39.19	34.6	34.81	30.42	30.46	44.7	35.5	35.13	0.643262
Tm2d1	25.64	25.56	21.74	13.86	26.91	35.91	25.48	26.13	0.111044
Tln1	6.14	6.72	6.35	6.12	7.08	3.39	7.56	6.94	0.930457
Tlk1	6.7	7.02	7.1	7.53	8.87	3.97	5.38	6.22	0.38465
Tle1	5.29	5.47	5.6	6.05	6.98	4.94	6.76	6.47	0.211896
Tlcd2	67.96	57.22	50.46	26.2	14.28	30.84	33.53	28.3	0.0524569
Tkt	20.6	14.38	15.24	10.75	17.4	32.65	28.35	26.31	0.0281489
Tkfc	104.94	70.6	82.34	72.71	70.04	56.99	111	87.51	0.931465
Tk2	4.96	6.32	5.35	4.78	6.93	8.01	7	7.22	0.00382743
Tk1	7.12	8.98	6.58	3.64	5.13	3.76	7.23	5.34	0.391585
Tjp1	4.69	5.3	4.88	4.65	5.87	2.42	3.99	4.61	0.403398
Tiprl	4.51	5.17	4.85	4.91	5.8	7.77	4.79	5.81	0.112592
Tinagl1	3.89	5.45	4.76	4.98	11.58	8.26	5.79	7.98	0.0261347
Timp3	2.34	3.49	2.77	2.44	5.39	0.66	3.12	3.33	0.728496
Timp2	7.04	12.17	10.67	12.71	13.89	16.51	13.72	14.3	0.0326852
Timmdc1	20.25	22.4	19.74	16.66	16.24	25.06	26.3	21.58	0.358288
Timm9	10.65	10.03	10.93	12.23	7.07	18.28	9.72	10.83	0.839602
Timm8b	177.88	193.71	178.27	161.26	158.09	328.16	146.64	184.24	0.556359
Timm8a1	24.32	21.42	23.77	25.4	24.6	48.67	24.86	29.93	0.199403
Timm50	19.88	15.64	15.69	11.52	10.23	21.41	17.16	15.7	0.8826
Timm44	11.7	9.39	10.36	10.04	9.72	13.28	12.72	11.57	0.168222
Timm29	17.31	19.73	19.53	21.38	16.05	16.72	17.36	18	0.0392269
Timm23	48.18	34.77	36.67	26.96	25.2	20.36	38.28	28.31	0.187578
Timm22	7.82	6.86	6.88	5.98	5.86	11.19	6.2	7.27	0.581458
Timm21	6.92	6.85	6.98	7.17	6.32	7.2	6.32	6.49	0.121283
Timm17b	20.75	19.34	18.33	14.88	16.6	31.41	23.04	21.77	0.191571
Timm13	45.3	48.08	43	35.65	32.74	127.12	90.74	74.5	0.100683
Timm10	26.78	31.54	28.27	26.55	25.72	73.68	32.73	38.43	0.229401
Timd4	4.55	3.02	3.81	3.83	11.31	7.52	3.55	6.47	0.0822986
Timd2	24.45	17.23	18.91	15.01	14.21	29.34	15.72	18.92	0.875791
Tigd2	4.11	4.76	4.8	5.54	5.21	5.28	4.77	4.84	0.508444
Tifa	12.89	16.46	18.63	26.41	11.04	14.82	8.26	14.87	0.10076
Tial1	7.72	6.75	7.25	7.21	6.03	9.73	6.49	7.3	0.861864
Thyn1	7.61	8.73	7.38	5.85	5.14	9.69	6.58	6.8	0.771583
Thumpd1	7.35	8.42	8.52	9.7	6.2	4.56	7.25	6.63	0.0205633
Thrsp	1148.47	400.38	624.98	320.2	319.2	427.92	581.69	432.1	0.381554
Thrap3	4.45	3.56	3.77	3.29	5.81	3.28	5.9	5.12	0.103037
Thoc7	7.27	7.04	6.64	5.55	6.65	9.72	5.56	6.58	0.625487
Thoc5	9.13	8.65	7.66	5.28	4.98	6.26	7.25	6.6	0.202089
Thoc3	11.03	9.26	9.46	8.08	11.4	13.31	12.98	12.13	0.00681356
Thnsl2	24.91	18.03	18.08	11.43	19.55	20.47	33.62	24.75	0.176301
Them7	25.31	21.34	19.92	13.22	11.15	11.33	13.03	12.43	0.0206766
Them4	8.49	5.42	7.59	8.8	9.12	8.58	5.26	7.23	0.980107
Thap7	12.69	9.56	10.17	8.34	8.71	17.02	11.84	11.91	0.305705
Thap3	5.88	5.44	6.38	7.89	5.5	15.94	6.24	8.2	0.333882
Thap12	10.54	12.24	12.21	13.82	11.33	7.75	7.36	9.25	0.0266165
Thap11	11.04	9.92	10.9	11.8	10.94	14.57	12.01	12.44	0.114095
Tgoln1	23.12	25.06	26.88	32.22	19.8	17.61	19.94	22.47	0.0203937
Tgm2	14.85	21.59	19.54	22.28	19.93	10.98	19.18	19.04	0.428551
Tgm1	7.06	13.04	8.76	6.3	11.23	8.03	24.24	16.08	0.162577
Tgfbr1	3.47	4.14	4.07	4.65	5.96	6.35	3.17	5.11	0.204102
Tgfbi	6.84	10.57	9.55	11.29	18.52	20.27	14.9	16.39	0.00201567
Tgfb1	1.76	2.22	2.25	2.77	4.93	5.51	2.93	3.96	0.0136514
Tgds	11.41	9.29	10.58	10.93	7.09	9.43	12.12	9.52	0.403369
Tfrc	4.91	2.7	4.66	6.37	5.31	5	6.55	6.46	0.220379
Tfr2	71	69.17	67.17	60.95	36.46	43.65	54.73	53.47	0.00614545
Tfpt	4.97	5.75	5.74	6.44	5.2	25.93	9.56	11.34	0.157067
Tfpi2	61.72	55.48	56.48	52.1	39.66	43.39	40.57	41.69	0.000409568
Tfg	37.46	27.77	32.14	31.28	27.35	45.25	30.05	34.26	0.657474
Tfdp1	8.79	7.24	8.82	10.34	7.2	7.03	8.05	7.67	0.100201
Tfb2m	14.37	13.03	13.57	13.42	12.6	9.24	10.9	11.29	0.0133035
Tfam	11.71	12.59	11.76	10.81	12.86	24.68	13.78	15.92	0.111072
Tex264	19.66	18.03	16.97	13.32	12.79	25	23.19	21.54	0.274511
Tex261	22.41	21.06	20.08	16.94	13.81	19.78	17.83	17.4	0.13735
Tex2	22.72	24.29	21.56	17.88	13.28	7.71	17.85	15.43	0.0199594
Tent4b	7.67	8.6	8.9	10.32	7.86	5.2	6.76	7.34	0.0394139
Tent2	6.68	6.07	6.66	7.15	8.94	9.87	5.92	7.89	0.134484
Tefm	10.52	13.96	11.96	11.32	7.72	6.66	8.1	7.77	0.0015383
Tef	15.85	15.65	16.95	19.56	26.1	24.91	27.44	26.21	0.000116598
Tedc2	62.64	49.47	55.08	53.91	15.76	12.76	52.93	33.31	0.0331796
Tecr	103.98	77.24	76.58	48.93	39.09	88.28	90.97	78.04	0.880206
Tdrd7	8.62	9.94	9.58	10.23	7.83	6.64	8.98	8.47	0.0392233
Tdp2	5.4	5.94	5.02	3.65	9.45	19.94	9.93	11.46	0.0217057
Tdo2	812.22	538.83	624.1	514.76	235.68	344.64	477.01	381.17	0.0202334
Tcta	10.89	13.93	11.51	9.8	8.74	12.18	10.24	10.09	0.319634
Tcp11l2	6.47	3.68	4.84	4.43	6.49	5.13	6.61	6.24	0.113479
Tcp1	43.86	39.97	42.52	43.79	44.77	51.77	34.92	42.04	0.823813
Tcn2	41.14	31.33	34.27	30.6	36.73	30.46	33.54	37.21	0.960677
Tcirg1	6.12	7.94	5.88	3.58	4.8	5.63	6.59	5.85	0.875018
Tcim	14.57	11.5	14.39	17.06	11.98	15.04	13.03	12.45	0.377976
Tcf25	30.3	26.32	27.51	26.15	26.36	20.27	32.13	27	0.679871
Tcf21	5.67	7.77	7.82	9.95	6.93	7.4	9.33	7.74	0.961694
Tceal9	12.73	18.86	17.59	21.44	30.15	67.09	19.14	32.37	0.11328
Tceal8	3.55	2.52	3.21	3.6	5.81	21.37	2.96	8.05	0.172099
Tcea3	71.59	73.58	62.54	42.21	54.66	116.72	79.2	74.84	0.249287
Tcea1-ps1	11.87	11.43	10.95	9.54	8	11.7	8.68	9.15	0.151721
Tcea1	23.42	22.47	23.94	26.27	31.22	16.4	21.3	23.12	0.760804
Tbrg4	10.72	9.35	9.43	8.3	8.01	6.07	10.96	9.05	0.444561
Tbrg1	11.42	9.25	9.98	9.19	8.5	11.12	12.57	11.36	0.390449
Tbl1x	7.25	7.53	7.36	7.28	9.57	3.33	6.5	6.58	0.525175
Tbk1	7.2	7.31	7.54	8.18	7.2	6.69	6.79	7.37	0.093442
Tbcel	5.42	5.76	5.73	5.96	7.57	4.14	9.23	7.44	0.245678
Tbcc	9.22	11.82	9.79	8.38	7.75	13.78	12.08	10.76	0.413997
Tbcb	22.46	21.11	20.49	17.65	19.38	52.2	24.72	28.77	0.188405
Tbca	113.39	126.53	110.19	91.2	91.88	284.23	127.72	143.54	0.274344
Tbc1d9b	7.03	7.77	7.02	6.33	6.82	2.57	8.2	6.65	0.465639
Tbc1d2b	2.89	1.8	3.09	4.57	5.79	1.82	3.54	3.78	0.538757
Tbc1d22a	4.76	3.93	4.49	4.81	5.34	5.46	5.28	5.21	0.00758619
Tbc1d20	7.98	7.09	8.68	11.06	11.31	11.31	11.1	11.57	0.0222482
Tbc1d15	14.56	11	13.13	13.93	15.23	15.15	16.4	16.08	0.0219751
Tbc1d13	7.19	8	7.66	7.77	5.33	4.22	7.13	6	0.0201266
Tbc1d10a	4.41	5.14	4.56	4.16	6.25	4.75	5.8	5.75	0.0305506
Tax1bp3	2.74	3.96	3.51	3.82	6.04	3.4	4.58	4.52	0.111761
Tax1bp1	21.76	18.44	20.32	20.95	16.82	17.97	17.23	17.83	0.00855702
Tatdn2	10.71	10.31	11.29	12.99	9.59	6.38	9.85	9.34	0.0450616
Tat	929.16	438.9	776.59	968.32	618.5	433.9	480.95	562.84	0.0928382
Tars	35.33	28.47	30.16	27.11	16.47	23.27	19.49	20.86	0.00421759
Tardbp	12.44	16.91	15.53	17.09	7.96	13.36	7.61	9.96	0.014627
Tapt1	12.12	11.35	11.64	11.51	10.91	5.71	11.14	10.69	0.171105
Tapbpl	7.44	5.98	6.52	6.19	7.73	6.67	10.28	8.61	0.0736679
Tapbp	12.71	14.95	12.91	11.23	11.13	18.98	15.04	15.66	0.253076
Taldo1	93.33	79.7	79.77	66.9	57.66	119.19	99.74	90.79	0.425118
Tagln2	8.6	10.24	11.23	14.88	24.77	27.04	12.5	19.14	0.0335205
Taf15	14.34	17.32	13.98	10.16	9.22	7.07	18.9	12.32	0.510598
Taf13	11.89	11.82	11.86	12.02	10.14	23.07	7.86	12.18	0.689217
Taf12	6.85	8.13	7.4	7.19	5.67	8.93	4.88	6.12	0.325249
Taf10	21.38	19.27	20.04	19.36	19.57	48.02	24.93	27.17	0.164517
Tada2b	5.3	6.49	6.36	7.25	5.63	2.87	6.9	5.98	0.333768
Taco1	13.87	15.85	14.2	12.68	7.24	6.71	12.46	10.26	0.0158342
Tacc1	4.55	5.65	6.23	8.44	5.08	2.8	4.27	4.29	0.0671972
Tab2	12.72	11.95	12.87	13.91	12.55	8.87	7.61	9.9	0.0317282
Szrd1	17.8	23.72	21.24	22.25	22.53	19.64	25.69	22.67	0.464015
Syvn1	7.48	8.21	10.48	15.75	4.76	3	5.38	7.7	0.0462143
Sypl	8.71	7.04	7.71	7.47	7.95	11.43	7.54	8.99	0.233656
Synj2bp	15.07	17.84	16.42	16.49	14.58	13.24	11.98	13.23	0.00626148
Syngr2	44.72	33.51	35.75	28.79	27.72	40.93	35.75	35.54	0.874664
Syncrip	4.73	4.48	4.86	5.3	5.44	3.73	3.66	4.41	0.28095
Syf2	25.29	24.37	25.71	27.3	28.28	48.61	28.68	32.07	0.121305
Syap1	39.45	38.31	37.59	34.72	40.69	39.79	36.11	37.04	0.570433
Swi5	26.71	26.78	25.24	22.03	24.23	26.64	25.84	23.83	0.965915
Svip	6.84	7.03	6.34	5.16	4.81	6.57	6.33	5.6	0.406481
Svbp	6.17	6.48	6.46	6.7	10.6	36.97	9.52	15.52	0.117639
Suz12	6.15	6.21	6.3	6.52	7.11	3.83	4.88	5.48	0.211431
Susd6	4.75	4.78	5.38	6.61	5.06	2.08	4.08	4.55	0.11662
Surf4	71.29	55.61	60.37	55	39.24	54.93	55.17	54.89	0.131838
Surf1	25.25	25.1	23.75	20.76	20.92	45.38	25.79	28.43	0.280939
Supv3l1	7.23	7.04	7.04	6.93	5.75	4.55	7.37	6.5	0.140249
Supt6	5.34	6.49	6.39	7.43	5.19	1.34	6.12	5.08	0.133154
Supt5	8.26	8.15	8.38	8.75	5.85	2.22	8.75	6.54	0.111013
Supt4a	42.18	44.89	46.71	52.45	50.17	113.77	49.54	63.25	0.190927
Suox	50.3	44.63	41.14	28.29	24.59	17.53	44.17	34.39	0.193105
Sumo3	24.61	22.47	24.26	25.41	21.77	29.52	19.88	22.16	0.711696
Sumo1	25.21	25.59	26	27.09	33.31	63.48	20.99	34.12	0.232044
Sumf1	6.89	7.77	7.11	6.69	6.46	4.9	7.08	6.83	0.190755
Sult3a1	0.05	0	0.04	0	38.07	1.47	14.32	9.51	0.0910959
Sult2a8	586.11	515.04	501.72	405.09	81.16	26.14	296.01	181.66	0.00227832
Sult2a7	6.13	3.19	4.53	4.23	36.61	14.48	3.58	14.02	0.119752
Sult2a6	0.04	0.03	0.18	0.09	5.28	13.89	7.9	4.6	0.0100424
Sult2a5	0.04	0.03	0.16	0.09	116.24	172.4	90.47	69.29	0.00238223
Sult2a3	0	0	0.32	0.41	183.95	102.05	116.31	68.67	0.00284087
Sult2a2	0.04	0.04	0.02	0.02	505.73	390.93	490.47	215.27	0.000968676
Sult2a1	0.05	0.03	0.1	0.15	1217.79	1399.93	1062.99	628.27	0.000611538
Sult1d1	356.9	165.99	292.49	357.17	189.9	132.02	86.17	132.71	0.0192626
Sult1c2	1.31	0.71	0.76	0.26	7.36	3.6	2.93	3.91	0.010843
Sult1b1	18.16	13.51	14.5	11.76	15.46	23.74	14.54	16.21	0.275534
Sult1a1	346.48	296.64	296.65	249.11	411.4	695.07	265.55	403.23	0.163536
Sugt1	5.19	5.16	5.54	6.34	6.14	12.13	5.49	7.04	0.212547
Sugct	14.84	12.01	12.93	11.95	10.85	13.93	14.68	13.11	0.848885
Suds3	11.44	11.22	11.67	12.29	12.07	15.75	13.7	13.02	0.0505632
Sucnr1	15	13.8	12.77	9.61	15.63	14.76	21.12	18.3	0.0447652
Suclg2	71.97	66.45	62.61	50.09	64.15	36.91	69.76	60.17	0.579039
Suclg1	53.84	50.36	49.05	42.78	41.21	72.72	60.86	56.99	0.242867
Sucla2	49.34	46.39	45.31	40.33	42.75	71.25	48.45	51.45	0.255607
Sub1	18.55	17.53	17.8	17.43	22.12	58.09	17.26	26.99	0.199238
Stxbp3	6.65	5.24	5.92	5.88	6.36	5.68	5.79	5.81	0.969034
Stxbp2	6.39	5.36	5.09	3.57	6.76	10.68	10.15	8.65	0.0094706
Stx7	8.09	8.89	8.65	8.99	9.17	12.19	5.9	8.44	0.843035
Stx5a	7.73	6.43	7.54	8.48	6.86	10.54	9.02	8.95	0.184438
Stx4a	8.67	10.36	8.27	5.73	8.22	16.16	10.38	10.39	0.172272
Stx2	2.88	4.75	4.32	5.33	5.79	4.05	3.57	4.31	0.878445
Stx17	4.87	5.74	5.29	5.21	5.42	4.16	5.02	4.89	0.252101
Stx12	9.4	8.77	10.05	11.88	15.15	15.33	11.35	13.08	0.0185354
Stub1	9.89	9.96	9.5	8.8	14.38	20.3	15.65	15.53	0.00206153
Stt3b	19.39	15.94	19.24	22.26	17.63	18.32	15.99	18.95	0.342021
Stt3a	7.75	7.12	7.34	7.12	5.06	4	5.42	5.69	0.00122926
Strn3	5.28	5.4	5.92	7.07	5.61	1.81	3.84	4.12	0.0571753
Strap	43.26	43.79	44.46	46.79	51.96	65.3	44.54	51.21	0.0970785
Stradb	6.91	6.83	6.68	6.32	5.52	4.21	6.45	5.6	0.0413645
Stoml2	20.15	19.38	18.75	16.88	15.94	18.98	21.64	18.5	0.98452
Stom	12.84	11.84	12.45	12.77	15.94	10.6	13.72	14.53	0.329028
Stk40	6.43	6.99	7.35	8.66	6.08	5.08	7.78	6.98	0.286777
Stk25	6.27	5.86	6.01	5.93	8.09	6.93	7.13	7.06	0.00374304
Stk24	4.03	4.43	4.72	5.68	5.34	2.65	4.58	4.48	0.526376
Stk16	21.47	22.13	20.97	19.53	23.09	27.87	21.87	22.6	0.102244
Stk11	14.26	15.76	15.73	17.19	12.98	19.5	22.9	18.64	0.243198
Stip1	75.72	94.03	85.54	87.89	44.5	51.62	52.86	54.11	0.000201979
Steap4	114.6	79.14	141.86	231.81	50.14	35.18	37.92	76.63	0.035328
Stbd1	40.89	33.79	43.58	55.49	49.4	65.16	68.66	61.33	0.0283143
Stau1	14.56	12.56	13.09	12.28	11.06	7.36	13.35	11.54	0.141063
Stat6	14.22	16.17	15.31	15.52	12.93	9.41	14.7	13.46	0.0674756
Stat5b	10.6	8.98	9.88	10.11	8.49	4.78	7.38	7.41	0.0153029
Stat3	15.21	11.82	15.26	18.92	13.83	7.67	8.4	11.11	0.04638
Stat2	8.39	9.34	8.05	6.45	5.34	3.98	5.84	5.7	0.00838137
Stard7	22.3	21.48	21.02	19.11	19.52	17.93	26.78	22.79	0.719786
Stard5	24.14	25.55	23.46	20.61	21.66	20.88	29.27	24.1	0.81178
Stard4	18.24	28.94	20.53	14.29	27.59	16.34	32.49	26.44	0.2995
Stard10	733.58	681.04	674.45	608.17	558.99	1045.25	718.86	722.51	0.439411
Stap2	18.14	14.67	14.12	9.74	10.83	10.43	15.82	12.34	0.423662
Stag2	9.22	8.96	10.21	12.48	13.07	8.08	7.64	9.61	0.688721
St6galnac6	12.55	13.95	12.24	10.36	5.74	4.2	8.62	7.11	0.0027577
St6gal1	4.08	4.67	5.67	8.32	9.05	4.76	7.01	8.26	0.278161
St3gal5	131.77	58.56	90.65	81.23	78	48.77	88.44	74.49	0.339291
St3gal4	36.74	37.66	40.45	47.39	46.08	43.24	43.85	43.85	0.188251
St3gal3	22.09	22.56	21.22	19.16	11.69	6.56	18.78	15.21	0.0232681
St3gal1	13.81	13.95	15.2	17.96	10.45	4.02	10.23	10.51	0.0136639
St13	22.72	22.87	23.79	25.52	19.46	28.09	18.31	21.91	0.463582
Ssu72	23.88	20.24	20.47	17.09	19.42	37.72	23.44	24.52	0.213192
Ssrp1	14.49	14.32	14.33	13.97	13.32	17.06	15.17	15.04	0.301538
Ssr4	55.49	46.93	47.63	40.6	44.17	73.12	53.28	52.43	0.282997
Ssr3	81.2	67.88	73.91	72.98	57.06	62.73	61.15	63.82	0.00632436
Ssr2	35.13	31.5	31.79	28.83	22.91	36.35	32.78	31.5	0.775485
Ssr1	9.65	7.75	8.3	7.55	5.38	8.86	6.93	7.53	0.234303
Ssna1	19.09	21.61	19.88	19.15	19.61	53.05	20.65	26.99	0.24398
Ssbp3	6.17	8.5	6.83	5.84	5.21	2.55	7.88	5.6	0.265072
Ssb	36.35	30.52	33.77	34.24	29.49	35.88	24.62	28.94	0.178002
Ss18l2	16.22	17.08	15.81	14.09	12.95	40.07	17.22	20.17	0.302934
Srxn1	9.47	13.12	10.85	10.08	12.64	16.38	16.06	15.77	0.0103289
Srsf9	17.66	19.09	17.79	16.4	20.42	28.26	24.87	23.26	0.00953446
Srsf7	8.44	9.82	8.5	7.32	7.56	10.38	9.81	9.41	0.372469
Srsf6	27.54	21.07	23.1	20.44	21	22.93	21.06	21.94	0.4629
Srsf5	21.49	18.6	18.22	14.69	22.34	13.75	32.57	22.59	0.307356
Srsf3	11.01	12.15	10.74	9.2	9.77	15.97	10.08	11.2	0.552388
Srsf2	23.5	25.15	22.59	18.81	22.89	20.04	21.5	22	0.559553
Srsf11	6.34	4.03	4.98	4.53	5.04	5.03	4.59	5.03	0.924726
Srsf10	8.21	7.28	7.7	7.64	7.9	11.06	5.44	7.69	0.794959
Srrt	7.22	6.27	6.81	7.02	6.19	9.37	7.36	7.87	0.254289
Srrm2	7.46	6.93	8.07	9.87	5.93	1.99	7.71	6.45	0.114909
Srrm1	8.37	6.29	6.91	6.16	6.54	4.78	7.48	6.75	0.502117
Srr	16.41	16.8	15.42	12.95	12.15	10.75	16.65	13.77	0.227501
Srpr	65.36	59.3	57.77	48.73	34.15	30.79	64.51	50.68	0.185695
Srp9	29.21	24.71	27.33	28.35	27.53	79.84	25.34	37.82	0.276786
Srp72	23.71	17.06	19.49	17.78	15.32	4.77	18.42	14.51	0.107458
Srp68	22.67	18.95	20.26	19.36	17.43	12.75	24.09	19.54	0.484869
Srp19	9.82	8.62	9.16	9.11	8.93	23.18	8.08	11.72	0.319022
Srp14	51.47	50.74	48.8	44.88	52.66	117.42	49.33	63.72	0.21957
Srm	30.55	32.09	32.47	34.99	24.62	35.2	32.64	32.26	0.605143
Sri	11.32	13.38	12.45	12.6	13.37	14.07	17.49	14.32	0.056596
Srgn	8.87	9.04	10.08	12.35	23.2	34.89	7.05	18.16	0.11509
Srebf2	8.97	9.45	7.84	5.17	5.95	4.55	7.77	6.62	0.211025
Srebf1	47.21	37.34	35.7	22.45	35.03	38.05	65.7	51.23	0.221157
Srd5a1	31.69	28.24	26.75	20.05	5.64	6.77	22.49	15.1	0.022251
Sra1	46.28	37.15	40.67	38.19	28.51	52.26	47.12	40.72	0.784011
Sqstm1	124.32	117.41	115.6	106.1	94.58	143.48	161.88	138.13	0.252403
Sqor	46.14	42.92	40.7	32.67	38.99	75.29	53.02	52.57	0.124517
Sqle	18.35	18.47	14.82	7.43	13.94	16.44	14.04	15.46	0.941592
Sptssa	58.83	59.69	59.82	61.22	78.78	117.55	56.91	74.42	0.135931
Sptlc1	6.33	5.33	5.98	6.37	5.64	6.21	5.74	6.26	0.90043
Sptbn1	3.86	6.36	5.36	5.92	10.55	4.72	4.48	6.56	0.455116
Sptan1	5.66	6.22	6.01	6.15	7.6	4.36	6.22	6.63	0.78989
Spsb2	8.33	7.66	7.5	6.45	7.4	13.18	12.54	10.32	0.0479118
Spryd7	12.58	15.18	14.39	15.38	12.02	13.89	11.44	12.2	0.0521489
Spryd4	24.19	22.8	23.73	23.96	17.84	18.26	21.21	19.65	0.00168474
Spryd3	6.16	7.13	6.75	6.89	4.9	4.8	7.69	6.35	0.306091
Spred1	2.24	2.93	3.09	4.12	5.23	3.49	2.61	3.59	0.377459
Spr	47.39	39.04	40.91	36.51	38.48	70.41	60.65	53.05	0.084936
Sppl2a	24.09	18.91	22.49	24.36	15.32	14.9	17.64	18.39	0.0080812
Spp2	115.8	90.33	92.33	70.42	105.34	255.7	112.99	142.49	0.136366
Spp1	18.15	9.57	17.64	25.04	5.08	41.32	3.68	14.9	0.888783
Spop	42.76	51.42	49.84	55.58	50.95	50.98	52.93	50.06	0.643501
Spint2	26.36	20.71	21.32	16.89	9.75	42.2	23.59	24.63	0.610696
Spin1	23.73	22.32	26.02	32.36	20.65	18.55	22	21.96	0.0653857
Spi1	4.34	4.45	5.05	6.44	12.75	14.37	6	9.31	0.0281576
Sphk2	8.93	8.02	8.26	7.73	4.83	5.58	8.55	6.98	0.0868805
Spg7	9.24	9.4	8.76	7.55	6.68	11.54	10.51	10.18	0.417973
Spg21	8.35	8.72	8.12	7.2	8.56	10.54	8.25	8.65	0.191257
Spcs3	28.15	22.39	23.53	20.22	15.7	21.28	15.2	18.27	0.0338219
Spcs2	35.69	24.05	28.72	26.34	20.69	41.62	23.35	27.48	0.940375
Spcs1	65.64	58.91	60.76	58.19	53.89	124.85	53.41	69.68	0.423283
Spast	7.34	6.75	7.2	7.59	7.56	10.71	6.44	7.91	0.349229
Sparc	12.88	20.78	18.94	23.43	28.77	29.77	16.44	22.99	0.199645
Spag9	6.13	5.84	6.3	6.98	9.57	4.32	7.79	7.56	0.406333
Spag7	26.12	24.42	23.69	20.69	25.1	41.77	27.26	27.97	0.137157
Sp3	9.2	8.52	9.61	11.03	11.94	6.78	6.46	8.59	0.433054
Sox18	7.04	6.35	8.69	12.7	15.58	11.93	4.24	9.37	0.58798
Sord	765.65	715.27	699.55	610.96	607.88	498.89	874.65	683.24	0.723416
Sorbs3	7.04	6.34	6.58	6.29	10.65	6.7	9.79	9.07	0.0281531
Son	6.61	6.44	6.7	6.96	5.58	3.36	5.56	5.58	0.0260732
Sod3	9.21	12.7	10.8	10.42	17.48	20.97	12.02	15.16	0.0319555
Sod2	29.77	31.44	28.26	23.8	19.46	37.36	28.13	28.37	0.998493
Sod1	274.6	267.22	238.37	175.49	176.22	634.41	344.67	339.55	0.217826
Socs3	7.07	3.16	6.98	10.63	6.85	5.35	2.68	5.59	0.335141
Soat2	6.76	4.21	5.04	4.14	7.87	14.95	18.2	14.41	0.00775584
Snx9	17.24	15.62	15.36	13.13	16.91	17.48	16.93	16.71	0.100084
Snx8	5.38	6.33	5.92	5.99	5.75	7.59	6.39	6.3	0.214149
Snx7	6.22	6.03	5.73	4.87	7.71	9.89	6.01	7.28	0.0583863
Snx6	10.18	9.41	9.94	10.07	13.27	15.72	7.1	11.05	0.344371
Snx5	24.33	23.46	26.12	30.46	38.06	53.06	21.74	33.08	0.170555
Snx4	8.54	9.4	8.66	8.08	10.33	9.33	9.61	9.76	0.020238
Snx3	98.79	100.58	105.58	118.74	83.29	153.82	75.16	97.8	0.858301
Snx27	4.57	5.57	5.47	6.19	4.89	2.11	4.74	4.33	0.0961074
Snx2	28.3	24.71	26.31	25.97	41.62	39.6	31.74	34.06	0.00510838
Snx18	5.07	4.29	5.85	8.25	5.68	4.19	4.63	5.16	0.340089
Snx17	6.67	6.95	6.78	6.79	8.15	10.19	7.23	8.21	0.0388131
Snx15	7.31	5.12	5.97	5.42	6.96	10.07	8.92	8.27	0.0183377
Snx13	4.45	4.69	4.75	5.09	5.79	2.27	4.05	4.25	0.406483
Snx12	5.72	4.16	4.99	5.13	7.31	4.62	5.44	5.63	0.29399
Snx10	10.45	6.68	11.53	17.41	5.95	4.77	5.5	6.59	0.0419145
Snx1	5.75	5.1	5.09	4.38	5.47	4.77	5.06	5	0.980866
Snu13	19.16	22.08	20.59	20.29	18.33	25.98	15.65	18.69	0.717553
Sntb1	15.87	16.8	17.7	20.37	18.78	8.74	13.04	14.95	0.149119
Snta1	10.13	9.59	9.42	8.46	6.34	8.7	9.96	8.4	0.251499
Snrpg	12.6	12.13	11.3	9.01	18.03	51.27	15.93	23.38	0.101709
Snrpf	3.57	4.39	5.79	9.46	10.69	13.51	9.58	9.7	0.019001
Snrpert	30.69	40.1	29.3	16.84	23.83	55.18	16.15	27.63	0.885585
Snrpe	22.33	15.32	21.25	26.3	28.17	112.59	23.02	43.49	0.193517
Snrpd3	12.46	14.55	12.75	11.16	9.82	21.2	17.33	14.73	0.267985
Snrpd2	17	16.11	14.65	10.86	11.12	36.18	21.86	20.29	0.199913
Snrpd1	11.28	10.86	11.76	13.04	13.65	32.67	7.42	15.31	0.347959
Snrpb2	8.04	7.53	7.68	7.55	9.18	18.63	6.42	10.01	0.250567
Snrpb	35.31	31.6	32.18	30	27.87	67.29	49.57	45.62	0.109683
Snrpa	11.37	12.36	11.73	11.45	5.99	9.32	9.25	8.9	0.00658999
Snrnp27	11.03	12.78	11.44	10.42	11.53	23.57	11.1	13.57	0.279911
Snrnp25	2.84	5.23	3.58	2.68	6.11	11.68	5.66	6.45	0.0437133
Snrnp200	6.38	6.72	6.21	5.63	5.85	4.45	6.19	6.11	0.254803
Snrk	7.05	6.39	7.72	9.66	9.78	2.3	7.98	7.36	0.645086
Snord104	63.75	78.48	55.51	23.78	7.31	93.17	46.73	40.31	0.701381
Snora57	17.11	7.15	11.35	9.64	8.88	20.25	3.44	9.12	0.835677
Snora20	25.91	19.69	19.17	12.08	19.4	5.51	7.95	11.95	0.101955
Snhg8	21.99	23.87	22.68	22.17	31.3	81.77	29.1	38.49	0.118971
Snhg6	17.63	17.28	18.1	19.61	46.18	78.19	15.57	37.39	0.0907277
Snf8	17.19	16.94	16.39	15.28	17.83	52.24	19.48	25.52	0.174863
Snd1	17.68	12.64	13.85	11.28	8.77	7.68	15.03	12.06	0.21776
Snapin	9.22	10.83	8.71	6.13	9.94	3.16	9.32	7.52	0.520523
Snapc5	14.19	15.92	14.08	12.01	14.07	26.84	18.53	17.28	0.120567
Snapc2	8.22	6.32	6.98	6.32	8.24	10.53	8.4	8.87	0.0246913
Snap47	43.54	43.35	38.39	28.53	13.12	16.31	25.86	20.42	0.00470239
Snap29	9.13	11.86	10.77	11.37	11.25	6.63	9.73	9.52	0.23452
Snap23	13.23	13.63	15.19	18.68	15.03	10.92	9.63	11.74	0.0950485
Smyd2	5.53	5.47	5.06	4.22	5.08	3.87	4.7	4.38	0.20335
Smurf2	8.09	7.57	8.67	10.46	8.77	3.67	7.44	7.2	0.1768
Smu1	21.09	19.55	19.12	16.85	16.04	32.23	18.89	21.33	0.446464
Smpdl3a	28.85	21.33	26.33	28.73	46.01	52.92	29	38.31	0.0308778
Smpd1	14.96	13.82	15.13	16.75	11.85	10.02	12.11	12.75	0.00608246
Smoc1	17.71	14.72	15.45	14.13	14.6	10.64	13.54	14.47	0.119665
Smndc1	7.94	10.66	9.15	8.91	8.82	9.99	7.92	8.75	0.690836
Smlr1	6.58	6.62	6.12	5.12	6.89	17.06	8.04	9.18	0.122875
Smim8	8.27	9.41	7.55	5.04	7.76	12.3	6.93	8.02	0.464131
Smim7	25.41	23.84	22.69	18.66	22.6	31.92	21.08	23.63	0.473525
Smim4	9.4	7.92	8.23	7.41	9.17	24.22	13.21	13.63	0.0802674
Smim26	52.75	53.72	49.4	41.4	53.2	132.98	41.44	63.58	0.301037
Smim20	11.28	11.21	11.27	11.45	12.14	34.76	10.74	16.73	0.235959
Smim19	14.77	14.58	13.01	9.76	16.06	19.77	14.77	15.34	0.0764418
Smim15	17.23	12.69	16.39	19.06	19.17	18.68	12.18	15.91	0.948466
Smim14	6.71	6.15	6.04	5.18	5.24	9.96	5.52	6.49	0.515882
Smim13	7.77	7.17	7.99	9.08	6.3	12.95	6.96	8.47	0.683949
Smim12	19.12	20.02	19.18	18.62	18.83	38.69	22.58	24.35	0.165302
Smim11	19.05	22.45	20.97	21.47	25.25	84.03	23.11	36.22	0.188466
Smim10l1	40.72	42.78	46.44	56.22	43.88	58.97	34.45	43.22	0.826147
Smdt1	72.94	62.84	64.54	58.57	65.02	137.5	73.94	80.87	0.189944
Smco4	12.29	16.33	13.87	12.98	11.55	19.99	9.82	12.57	0.87872
Smc3	4.69	4.85	4.7	4.59	5.12	4.32	3.71	4.39	0.310572
Smc1a	7.18	5.71	6.56	6.75	4.92	6.42	6.25	6.49	0.310524
Smarcd2	26.43	25.33	23.91	19.95	15.56	16.93	22.24	19.11	0.0365418
Smarcc2	16.34	19.27	17.86	18.07	14.82	4.8	16.47	13.45	0.085175
Smarca5	6.58	6.58	7.17	8.24	7.19	6.47	5.2	6.52	0.212179
Smarca2	8.14	8.78	8.39	8.23	6.12	4.18	8.53	6.94	0.0782402
Smap2	17.35	17.48	17.04	16.07	17.11	10.58	15.71	14.62	0.135824
Smagp	17.96	16.32	15.86	13.36	25.47	35.64	18.3	23.13	0.0415326
Smad6	3.46	2.86	3.8	5.1	5.61	2.95	4.01	4.16	0.621882
Smad4	10.56	11.02	11.83	13.87	13.85	8.66	9.97	10.88	0.487353
Slu7	7.25	7.98	7.68	7.84	7.03	4.64	7.16	6.46	0.0644414
Slpi	4.5	4.7	6.13	9.12	31.29	93.81	23.56	41.1	0.0407219
Slmap	8.34	8.09	9.23	11.18	15.08	8.38	7.55	10.15	0.575737
Slco2b1	16.67	14.3	15.04	14.13	7.55	5.1	10.47	9.91	0.00247923
Slco1b2	207.31	155.15	196.44	225.1	195.1	195.61	155.57	192.48	0.54744
Slco1a4	5.02	2.72	3.94	4.04	19.84	12.74	6.48	11.35	0.021205
Slc9a3r2	12.1	12.57	14.16	17.71	28.04	30.78	15.38	21.59	0.0368435
Slc9a3r1	226.23	210.21	205.04	176.54	130.92	117.61	176.3	156.34	0.0121081
Slc7a2	25.2	10.58	18.66	20.28	19.95	9.29	21.87	21.18	0.89056
Slc6a6	6.95	9.27	8.11	8.08	8.63	3.51	9.91	8.59	0.77697
Slc6a13	44.52	39.07	38.66	32.43	32.41	35.69	57.74	46.59	0.504108
Slc6a12	17.01	12.37	12.6	8.36	8.22	6.89	11.18	10.2	0.13669
Slc50a1	7.45	7.15	6.15	3.93	5.98	10.78	5.83	6.82	0.434319
Slc48a1	17.69	18.52	17.32	15.93	19.81	17.51	23.52	21.22	0.061138
Slc47a1	26.95	20.92	21.1	15.24	19.64	13.88	16.42	17.04	0.157598
Slc46a3	36.8	28.54	28.94	21.5	9.73	10.11	14.14	13.2	0.00206309
Slc46a1	12.47	12.37	11.05	8.24	6.05	7.4	10.44	9.11	0.089928
Slc44a1	7.26	7.17	6.62	5.48	5.24	5.91	4.21	5.24	0.0335051
Slc43a3	10.63	12.22	12.06	13.32	14.35	7.19	10.69	10.94	0.449577
Slc40a1	14.58	16.71	15.1	13.85	29.38	24.31	18.71	22.12	0.010114
Slc3a2	7.55	8.17	7.48	6.71	7.05	8.42	7.68	8.34	0.401511
Slc3a1	35.9	30.65	35.63	40.08	17.24	4.81	11.3	15.55	0.00045248
Slc39a8	3.9	3.75	3.95	4.22	8.01	8.11	4.81	6.57	0.0095292
Slc39a4	9.9	6.83	8.51	8.86	7.19	9.65	2.14	6.23	0.23536
Slc39a14	12.8	9.65	12.8	16.12	9.29	3.72	10.42	10.55	0.0824409
Slc39a1	30.41	33.13	32.19	32.8	27.36	28.46	29.75	30.07	0.00997915
Slc38a4	239.32	168.78	191.58	167.11	148	135.87	159.24	164.11	0.0681541
Slc38a3	123.56	92.44	96.69	74.13	74.41	59.73	134.91	112.71	0.951776
Slc38a2	6.1	4.6	6.96	10.16	11.11	10.53	8.29	11.04	0.0506814
Slc38a10	9.92	10.24	10.06	10.01	7.88	6.8	8.92	8.92	0.00933983
Slc37a4	74.46	44.98	55.91	48.47	30.71	58.24	58.71	53.74	0.570618
Slc35g1	6.22	4.53	6.02	7.28	7.38	4.48	8.32	7.35	0.41911
Slc35f5	13.04	12.55	12.81	12.95	11.79	7.61	13.73	12.33	0.308591
Slc35e1	10.16	10.49	11.01	12.53	7.34	3.6	7.01	7.23	0.00385802
Slc35d2	11.04	9.41	10.37	10.55	6.25	6.41	7.7	7.26	0.000401402
Slc35d1	9.21	10.77	9.24	7.86	6.21	5.23	8.52	8.45	0.07655
Slc35c2	6.13	5.14	5.36	4.82	5.04	7.28	5.74	5.86	0.300955
Slc35b2	16.22	15.31	14.76	12.75	13.81	16.48	12.66	13.95	0.643034
Slc35b1	31.76	24.96	27.8	26.83	15.3	27.89	19.26	21.99	0.0666332
Slc35a4	3.74	4.59	4.42	4.97	4.94	3.12	4.52	4.34	0.683095
Slc35a3	6.19	5.67	5.73	5.34	5.63	3.81	5.62	5.47	0.254774
Slc35a1	12.78	10.81	11.13	9.65	9.94	14.04	10.83	11.71	0.640825
Slc33a1	21.28	13.99	18.7	20.56	9.27	18.4	10.84	13.93	0.0773051
Slc31a2	5.34	5.4	5.71	6.38	7.4	7.8	5.65	6.61	0.0716731
Slc31a1	60.41	52.04	52.42	44.3	32.77	25.86	48.84	40.57	0.0423952
Slc30a9	6.94	6.91	6.77	6.4	5.85	6.8	6.54	6.54	0.219325
Slc30a5	7.01	6.18	7.57	9.42	4.92	6.49	5	6.49	0.0678355
Slc2a2	29.67	20.49	23.01	19.09	32.8	26.59	39.12	36.15	0.024985
Slc29a1	43.03	31.41	36.99	36.3	23.73	25.85	32.74	29.3	0.0268093
Slc27a5	342.17	282.09	295.11	259.11	128.48	182.95	200.55	203.13	0.00332903
Slc27a2	243.69	189.81	206.3	183.93	102.25	110.89	125.21	133.51	0.00115242
Slc26a1	24.75	22.25	20.5	14.53	12.53	4.29	14.81	13.21	0.0272804
Slc25a51	13	7.97	14.33	21.85	10.63	6.58	8.95	10.04	0.132131
Slc25a5	386.24	298.53	309.35	243.39	280.33	439.26	371.06	346.88	0.299786
Slc25a47	84.85	56.73	87.04	119.27	107.02	105.37	173.93	138.06	0.0758375
Slc25a46	9.8	9.57	10.05	10.92	11.98	10.16	7.89	9.74	0.877366
Slc25a45	16.83	15.33	14.87	12.55	5.92	4.06	5.82	5.93	7.83798e-05
Slc25a44	19.74	19.52	19.7	19.74	15.34	8.18	20.57	16.97	0.141373
Slc25a42	8.2	10.58	9.71	10.46	5.39	2.92	8.24	6.8	0.0211936
Slc25a4	3.77	3.86	4.53	5.99	14.34	19.5	8.05	11.52	0.0118618
Slc25a39	228.51	212.09	209.61	188.05	193.8	271.28	198.27	215.09	0.627809
Slc25a38	11.9	13.5	13.38	14.74	10.07	12.09	9.7	10.71	0.0128336
Slc25a37	5.45	6.68	6.35	6.96	5.45	6.66	6.84	6.72	0.910611
Slc25a33	9.4	8.47	9.67	11.15	9.12	16.57	11.36	11.46	0.191982
Slc25a3	88.57	82.65	80.94	70.71	73.04	119.03	88.84	90.43	0.282789
Slc25a28	7.35	4.57	5.56	4.71	5.96	5.63	8.36	6.5	0.274156
Slc25a25	9.33	8.91	10.21	12.33	7.81	14.93	19.65	16.41	0.135105
Slc25a23	54.35	59.02	53.89	47.98	46.82	13.73	52.04	40.88	0.130434
Slc25a22	21.3	16	18.22	17.61	9.68	13.07	18.92	16.73	0.163298
Slc25a20	23.55	22.99	21.27	17.06	19.13	23.31	27.41	24.11	0.351159
Slc25a17	26.84	23.42	23.87	21.11	12.3	13.25	19.49	16.6	0.00597276
Slc25a16	19.31	18.43	17.7	15.52	15.37	12.15	20.86	16.97	0.50573
Slc25a15	61.07	58.74	58.02	54.62	36.6	43.33	38.98	41.12	9.21788e-05
Slc25a13	81.39	76.26	69.87	51.64	67.41	52.18	82.87	71.87	0.898779
Slc25a11	42.86	37.13	34.82	24.65	43.38	52.8	47.02	45.12	0.0300113
Slc25a10	44.54	43.76	39.17	29.32	41.44	54.3	79.39	62.24	0.0592641
Slc25a1	137.79	126.37	118.35	91.11	114.81	164.54	220.89	166.91	0.0886948
Slc23a1	16.67	14.09	13.1	8.45	9.26	6.42	9.6	9.35	0.0563158
Slc22a30	45.42	42.02	42.16	39	17.04	22.4	31.37	26.59	0.00172507
Slc22a27	0.45	0.35	0.42	0.47	38.99	50.13	2.01	22.44	0.0370059
Slc22a26	0.12	0.22	0.45	0.24	58.79	32.2	37.79	22.39	0.00276296
Slc22a23	7.43	6.31	7.66	9.33	6.9	3.11	7.31	6.95	0.21763
Slc22a18	52.88	37.55	40.26	30.66	19.13	51.15	41.86	41.63	0.825732
Slc22a1	171.33	133.67	144.44	129	128.06	212.56	203.77	197.75	0.106834
Slc1a2	8.93	5.06	7.53	8.65	6.81	9.47	8.77	9.42	0.357087
Slc19a2	22.66	15.8	19.02	18.81	17.58	15.37	17.62	18.49	0.289468
Slc17a5	6.85	5.63	5.86	5.1	4.91	3.08	7	5.68	0.471287
Slc17a3	13.68	13.77	13.42	12.62	5.02	4.72	5.95	6.12	1.71466e-06
Slc17a2	29.15	30.25	29.74	29.39	27.32	27.73	31.71	30.25	0.735601
Slc17a1	6.41	4.95	6.29	7.49	7.9	10.65	5.03	7.3	0.301991
Slc16a7	3.54	3.01	3.23	3.13	8.41	8.66	5.47	7.42	0.00114379
Slc16a5	1.3	2.97	1.99	1.7	5.53	4.89	4.99	5.6	0.000180361
Slc16a2	19	17.54	16.92	14.31	12.1	4.38	16.18	14.23	0.107864
Slc16a12	17.83	19.85	16.87	13.03	22.37	17.74	18.68	19.95	0.161114
Slc16a10	16.77	13.02	15.7	17.18	16.54	12.85	11.54	15.01	0.290924
Slc16a1	9.77	11.5	11.55	13.25	8.07	9.57	9.43	10.15	0.0380281
Slc11a1	3.01	2.65	2.73	2.54	4.8	4.06	2.43	3.45	0.111022
Slc10a5	8.25	10.96	9.8	10.29	7.08	0	7.41	6.07	0.0428247
Slc10a1	240.19	157.64	176.06	130.32	149.67	154.47	192.15	176.99	0.770897
Slain2	6.9	6.49	6.75	6.78	5.03	4.25	3.76	4.54	0.000161718
Skp1a	154.97	160.91	156.69	155.64	134.36	323.05	132.62	179.41	0.461697
Skiv2l	11.89	9.33	9.32	6.77	6.24	7.21	12.24	9.79	0.798033
Ski	3.9	4.45	4.65	5.56	6.63	1.76	5.31	4.79	0.987643
Sirt7	11.48	8.65	8.98	6.77	7.91	10.66	9.94	9.15	0.707639
Sirt3	10.65	8.77	9.07	7.76	13.31	9.14	17.66	12.96	0.0626387
Sirt2	13.32	11.94	11.88	10.31	13.33	6.89	13.9	11.4	0.786287
Sirpa	2.8	3.03	2.87	2.75	7.73	6.99	4.03	5.61	0.00762881
Sipa1	2.84	3.68	3.43	3.74	5.39	3.76	3.81	4.19	0.092387
Sin3b	6.67	6.03	5.9	5.09	6.9	10.07	8.66	7.86	0.0166525
Sil1	13.78	10.62	10.9	8.43	6.46	14.91	11.67	11.77	0.899347
Sigmar1	28.61	28.2	24.37	16.48	13.79	8.75	21.47	16.21	0.0515634
Siglece	2.8	2.29	2.62	2.73	4.96	2.16	2.22	2.85	0.536793
Sidt2	22.96	19.29	21.71	23.08	15.77	11.37	19.08	18.35	0.0279941
Siah2	6.74	7.61	7.26	7.51	6.98	10.62	7.84	8.61	0.175225
Siah1a	3.89	4.46	4.38	4.83	5.09	4.84	3.55	4.33	0.880424
Shpk	16.26	14.52	13.64	10.18	13.44	8.9	18.76	15	0.882125
Shoc2	8.97	7.98	8.6	8.74	9.55	4.28	6.44	6.97	0.161963
Shmt2	89.47	81.15	75.44	55.29	42.92	45.96	77.09	62.36	0.140599
Shmt1	60.27	56.98	50.25	33.58	44.23	43.93	53.41	46.81	0.634179
Shld2	18.41	7.97	15.73	20.7	12.26	7.85	8.65	10.28	0.0894959
Shisa5	9.86	9.69	10.15	10.86	9.51	6.59	10.35	8.87	0.172482
Shc1	9.55	9.26	9.73	10.25	8.25	3.98	10.24	8.34	0.187255
Shb	20.45	10.67	20.45	30.42	16.68	18.04	11.94	17.14	0.326533
Sharpin	10.8	9.87	9.61	8.14	7.64	7.15	8.59	8.07	0.0330322
Sh3yl1	2.12	3.39	2.54	2.07	6.29	7.96	6.13	5.93	0.000347991
Sh3glb2	5.65	4.36	4.35	3.01	7.46	9.38	7.72	7.43	0.0021569
Sh3glb1	15.76	14.98	15.98	17.23	23.74	29.97	13.54	20.02	0.143797
Sh3d19	8.26	10.34	9.69	10.54	10.24	4.82	10.17	9.33	0.47065
Sh3bp5	22.35	23.38	22.96	22.95	27.49	19.39	20.4	21.48	0.706837
Sh3bgrl3	12.56	15.41	13.2	11.44	27.23	48.31	14.87	25.18	0.0672976
Sh3bgrl2	4.17	3.78	4.05	4.21	7.44	2.7	7.53	6.37	0.136951
Sh3bgrl	65.66	70.1	72.79	83.05	86.91	98.13	47.65	70.49	0.810739
Sh2b3	3.99	3.7	4.26	5.12	6.28	1.74	5.1	4.53	0.892127
Sh2b1	6.63	7.63	7.51	8.23	6.72	2.9	8.81	6.96	0.405247
Sgta	23.9	23.66	23.11	21.5	22.14	27.36	28.5	25.86	0.0972543
Sgpp1	14.61	12.69	13.98	14.47	12.41	15.4	11.25	13.32	0.423893
Sgpl1	7.91	8.2	8.07	7.98	6.24	6.21	5.42	6.37	0.000117326
Sgk2	11.01	9.08	9.12	7.3	5.65	9.92	12.6	9.99	0.808597
Sgk1	3.15	3.68	4.32	6.1	13.71	9.8	6.86	9	0.0124086
Sgf29	12.38	9.57	10.6	9.83	10.52	15.81	13.15	12.52	0.105377
Sfxn1	18.41	16.65	15.81	12.43	9.68	9.43	8.18	9.36	0.00215449
Sft2d2	8.94	10.68	9.98	10.45	11.51	6.43	10.75	9.9	0.770122
Sft2d1	10.45	8.59	8.44	6.31	9.79	17.93	11.24	11.8	0.0765967
Sfr1	26.73	26.84	26.47	25.77	24.72	30.81	29.93	27.97	0.214507
Sfpq	24.03	20.75	20.92	17.66	17	23.38	17.69	19.95	0.516448
Sf3b6	29.14	27.83	29.41	31.67	25.77	41.81	17.13	25.5	0.720801
Sf3b5	12.43	10.89	10.35	7.74	8.44	24.35	11.92	13.54	0.282419
Sf3b4	11.35	12.01	11.6	11.39	8.97	4.13	11.58	9.37	0.0992757
Sf3b2	16.83	14.49	14.16	11.34	10.19	14.2	16.07	14.23	0.76257
Sf3b1	12.36	10.39	11.79	12.74	11.27	7.84	9.83	10.55	0.073171
Sf3a3	8.6	7.85	8.15	7.96	7.45	13.97	7.67	9.27	0.378387
Setd6	8.75	9.48	8.64	7.62	6.87	11.08	12.62	9.67	0.304435
Setd3	17.85	18.84	17.53	15.74	18.86	27.86	21.07	21.47	0.0559906
Set	30.57	32.63	31.64	32.02	27.09	40.68	27.18	30.29	0.905287
Sesn1	4.07	3.77	3.7	3.27	5.21	3.36	4.35	4.1	0.230608
Sertad3	4.67	3.6	4.61	5.59	6.21	5.97	5.41	5.59	0.0384345
Sertad1	8.17	6.34	7.29	7.39	9.27	20.24	7.68	11.06	0.143968
Serpinh1	4.44	10.98	11.26	18.33	7.13	7.14	5.85	7.64	0.182634
Serping1	423.09	360.27	375.89	343.62	174.87	171.09	200.81	219.89	0.000110088
Serpinf2	173.82	177.55	160.54	131.81	103.3	115.87	99.23	118.18	0.00386516
Serpinf1	206.34	169.08	172.47	140.66	77.25	104.36	136.79	129.68	0.0197477
Serpind1	180.96	144.57	152.34	132.24	98.86	83.51	94.02	105.45	0.00236182
Serpinc1	208.22	176.07	180.03	154.34	133.65	164.48	159.73	165.66	0.125785
Serpinb6b	1.89	2.38	2.43	3	5.91	3.4	3.47	3.91	0.0324802
Serpinb6a	5.38	5.16	6.18	7.96	15.92	28.33	6.05	13.68	0.079917
Serpinb1a	0.73	1.33	0.79	0.31	5.84	2.88	2.78	3.56	0.00710123
Serpina7	9.19	8.98	15.91	29.53	122.32	62.38	64.43	77.38	0.0043328
Serpina6	80.23	68.09	69.08	58.48	118.87	113.38	123.05	124.02	5.67168e-05
Serpina3n	245.67	197.91	249.46	304.94	102.28	40.45	53.58	125.53	0.00126892
Serpina3m	334.72	263.78	299.84	302.78	211.57	198.42	149.84	207.48	0.00177646
Serpina3k	9072.97	6114.77	7520.88	7334.35	863.69	1150.31	2417.82	2311.24	0.000198902
Serpina3g	3.15	4.84	5.41	8.33	9.93	13.18	5.23	8.39	0.106195
Serpina3f	0.9	2.57	2.11	2.83	4.78	5.05	1.52	3.23	0.144222
Serpina1e	8450.52	7173.33	7062.35	5581.15	45.24	13.26	1396.2	1133.08	8.64455e-05
Serpina1d	2083.66	1436.98	1667.7	1477.26	1093.08	1281.84	984.28	1186.92	0.0166103
Serpina1c	486.92	333.24	405.11	393.08	138	325.61	288.56	285.08	0.0317541
Serpina1b	2066.38	1643.71	1820.18	1731.7	1899.58	2394.64	1316.39	1825.1	0.861588
Serpina1a	1569.23	1339.97	1367.01	1189.73	994.15	1290.49	739.95	1003.06	0.0392465
Serpina12	29.81	29.77	32.54	38.07	9.93	3.79	22.94	15.6	0.00505026
Serpina11	29.19	23.94	25.58	23.48	10.9	14.67	16	15.93	0.000724587
Serpina10	82.4	81.95	84.71	89.76	44.31	42.73	35.33	50.64	2.66104e-05
Serp1	177.03	131.46	163.15	183.11	99.07	86.86	94.05	101.94	0.00127409
Serinc3	135.97	98.76	119.19	122.26	113.67	136.7	78.55	107.22	0.507988
Serinc1	41.55	30.9	36.58	37.66	35.37	36.74	27.15	35.08	0.356413
Serf2	6.98	8.37	7.45	7.06	5.36	19.4	11.75	11.58	0.16601
Serbp1	11.86	11.16	11.59	11.78	11.34	14.64	12.34	12.25	0.196586
Sepsecs	10.39	10.29	9.94	9.26	8.69	4.88	8.92	8.09	0.0539469
Sephs2	368.65	329.9	342.33	330.46	258.16	445.53	340.1	338.45	0.947142
Sephs1	6.13	5.25	6.06	6.7	6.57	3.92	7.51	6.4	0.940135
Senp6	5.44	6.4	6.76	8.34	5.06	3.7	5.07	5.12	0.0282289
Senp3	10.44	10.12	10.77	11.74	10.57	8.72	10.93	10.46	0.361701
Senp2	5.78	5.15	6.04	7.11	5.86	4.73	5.1	5.39	0.165
Sema4g	17.91	17.45	17.61	17.39	10.46	7.88	15.92	13.42	0.0177948
Sema4a	9.6	10.11	8.78	6.7	6.07	4.78	8.75	7.51	0.127496
Sem1	15.88	14.58	14.4	12.87	17.12	58.09	22.1	27.02	0.121955
Selenow	242.19	226.66	232.29	227.89	365.4	700.46	187.69	344.11	0.172446
Selenot	92.36	86.19	92.34	97.14	86.95	88.32	68.26	81.06	0.0771955
Selenos	60.01	38.87	48.08	45.85	40.9	75.39	44.86	52	0.587914
Selenop	2663.14	2905.15	2722.76	2567.7	2967.03	1851.14	2027.43	2223.62	0.130409
Selenoo	15.04	12.07	12.38	10.1	9.9	4.85	18.15	12.56	0.738135
Selenom	2.81	3.16	3.09	3.29	8.43	26.58	5.42	10.73	0.0857823
Selenok	64.61	58.29	62.21	62.91	54.01	122.21	51.91	68.27	0.491111
Selenoh	9.86	9.14	9.16	8.52	13.31	25.14	10.48	13.8	0.0919188
Selenof	97.89	89.86	95.35	98.16	94.62	139.96	56.68	86.84	0.965168
Selenbp1	182.28	124.68	132.47	90.92	100.4	205.85	205.91	168.72	0.273286
Sel1l	8.15	7.44	10.09	14.62	7.23	5.71	6.47	8.37	0.117407
Seh1l	12.8	11.14	12.15	12.62	12.64	10.02	12.84	12.3	0.771354
Secisbp2l	5.82	5.84	6.65	8.21	9.03	6.08	5.81	7.47	0.632353
Sec63	15.87	13.47	14.71	14.78	9.88	11.23	10.68	11.64	0.00080423
Sec62	38.53	31.59	33.4	30.25	26.97	40.06	31.9	33.84	0.941643
Sec61g	50.76	49.17	45.58	37.16	30.85	127.51	37.73	54.29	0.478369
Sec61b	90.9	74.03	78.13	70.36	59.23	194.9	91.25	99.66	0.308105
Sec61a1	13.62	11.36	12.56	12.8	7.91	3.61	11.38	10.08	0.0492428
Sec31a	21.04	19.64	19.76	18.33	14.7	11.73	20.25	18.28	0.13011
Sec24d	21.37	14.86	17.61	16.38	9.72	4.52	14.38	12.49	0.0292698
Sec24c	12.45	13.31	13.22	14.05	8.77	6.28	12.91	10.83	0.0498895
Sec24a	13.1	11.82	12.79	13.57	9.35	6.44	7.47	9.02	0.000858462
Sec23b	10.83	6.93	8.69	8.3	6.03	5.86	8.09	7.68	0.121693
Sec23a	20.96	19.35	20.92	22.31	19.41	16.74	19.62	20.07	0.0934303
Sec22b	17.44	17.77	17.97	18.74	10.51	15.04	15.11	14.55	0.0104525
Sec16b	16.85	13.38	13.92	11.48	7.18	3.86	10.84	8.91	0.0153182
Sec16a	7.76	7.63	8.14	8.96	5.27	1.5	6.15	5.78	0.0212512
Sec14l4	51.55	54.91	48.5	39.46	37.15	6.77	42.28	32.63	0.0695396
Sec14l2	114.65	138.54	109.63	74.86	72.38	45.85	124.37	86.59	0.243769
Sec13	27.57	22.7	23.63	20.97	19.52	19.86	26	21.9	0.388827
Sec11c	7.01	7.72	7.17	6.73	5.42	10.84	6.43	7.12	0.815525
Sec11a	10.18	10.05	10.39	11.03	6.95	14.86	9.26	10.09	0.943345
Sdsl	14.9	11.35	11.05	6.83	5.9	16.64	8.42	9.54	0.760242
Sds	125.69	55.04	77.23	50.65	44.7	61.5	77.41	63.11	0.433821
Sdr9c7	27.07	38.94	32.46	31.61	12.53	2.36	25.15	16.88	0.0140137
Sdr42e1	34.2	38.04	31.02	20.97	14.87	12.7	21.95	18.81	0.0157819
Sdhd	200.45	210.03	187.48	152.29	191.05	309.02	258.28	240.86	0.0637022
Sdhc	84.87	79.1	76.82	67.3	74.53	100.07	77.45	80.35	0.408453
Sdhb	182.63	146.76	149.42	120.24	112.85	252.64	138.18	152.97	0.679538
Sdhaf4	30.08	29.18	27.54	23.4	20.52	58.02	30.02	31.82	0.391231
Sdha	125.76	109.69	109.49	93.07	89.89	95.53	151.09	119.83	0.776984
Sdf4	19.95	21.04	19.52	17.41	19.62	28.07	20.23	22.01	0.198707
Sdf2l1	29.61	44.3	48.79	72.5	18.26	27.84	19.62	31.54	0.0412802
Sdf2	27.9	25.28	27.29	28.92	24.95	52.13	25.28	31.48	0.379739
Sdcbp	16.17	14.69	16.65	18.87	23.49	22.01	13.29	18.19	0.31832
Sdc4	118.94	79.8	94.78	84.64	66.02	59.45	81.28	74.13	0.0497376
Sdc3	6.16	6.04	6.52	7.42	12.27	5.66	9.24	8.74	0.12933
Sdc2	52.9	42.9	42.11	30.55	36.75	47.06	40.18	41.91	0.903965
Sdc1	48.84	46.09	43.62	36.46	25.03	24.36	30.55	31.55	0.00269122
Scyl1	10.03	9.95	10.13	10.39	8.58	6.1	14.58	10.8	0.953276
Scrn3	16.02	18	16.87	16.65	11.35	10.17	13.92	12.7	0.00181124
Scrn2	21.65	18.34	16.84	10.47	12.76	24.05	26.45	20.82	0.311405
Scpep1	12.83	11.82	10.9	8.08	13.55	15.3	12.69	14.38	0.0385628
Scp2-ps2	96.18	85.33	78.75	55.37	25.26	50.52	123.8	69.72	0.627031
Scp2	1605.09	1383.47	1438.2	1319.67	533.92	736.18	1350.81	1017.2	0.0307739
Scn1b	4.44	4.28	4.71	5.44	9.45	13.62	7.76	9.24	0.00617578
Scly	20.18	18.6	18.17	15.51	17.55	17.99	19.2	18.09	0.929972
Scd1	996.91	832.24	867.11	785.13	903.01	780.34	1706.39	1332.59	0.20153
Scarb2	27.37	25.93	28.43	32.16	23.94	18.62	28.46	27.7	0.196996
Scarb1	15.62	11.95	12.76	10.83	7.4	6.24	10.18	8.78	0.0130922
Scand1	53.87	44.09	48	45.9	37.3	164.74	70.34	82.13	0.185139
Scamp3	18.41	14.36	15.66	13.99	8.33	13.43	15.79	13.51	0.17902
Scamp2	5.57	5.2	5.07	4.46	4.87	3.21	4.87	4.66	0.19594
Scamp1	10.58	11.18	10.55	9.98	9.12	8.46	17.81	13.64	0.470854
Scaf11	5.42	5.48	5.83	6.55	5.93	3.69	5.82	5.57	0.37153
Scaf1	4.65	5.92	5.5	5.99	4.78	4.01	6.17	5.42	0.477826
Sc5d	66.31	77.68	60.21	36.72	63.81	55.68	70.11	66.73	0.688905
Sbk1	3.31	2.93	4.52	7.38	4.98	2.21	7.21	5.68	0.752138
Sbf1	4.51	5.36	5.22	5.84	4.9	1.7	5.46	4.65	0.277957
Sbds	32.72	29.7	31.59	32.37	31.64	50.55	41.65	39.81	0.0558507
Sat2	6.69	6.69	6.19	5.22	6.62	13	7.1	7.77	0.161546
Sat1	35.98	30.23	34.53	37.68	64	130.27	37.79	65.12	0.0913659
Sash1	2.69	3.01	3.35	4.35	4.81	2.17	2.88	3.45	0.974094
Sars	13.7	11.41	12.83	13.29	13.72	29.69	15.04	18.13	0.134568
Sarnp	8.03	6.26	7.26	7.52	6.28	21.04	7.05	10.03	0.30619
Sardh	149.75	126.38	122.6	90.98	55.45	59.5	100.79	85.2	0.0267689
Saraf	50.58	40.42	45	43.42	30.17	42.77	42.01	39.8	0.138105
Sar1b	331.87	291.47	293.94	260.23	204.45	323.75	216.12	241.31	0.16849
Sar1a	24.68	23.45	24.38	24.74	23.64	25.47	25.89	25.66	0.201756
Sap30l	27.4	22.64	26.37	28.88	24.21	56.1	34.39	34.33	0.16153
Sap30	5.02	5.69	5.45	5.7	6.26	15.06	6.32	8.22	0.144382
Sap18b	27.82	26.25	24.85	20.35	16.99	34.85	29.3	25.64	0.661536
Sap18	14.66	14.41	13.86	12.7	12.18	27.21	18.58	17.92	0.156788
Samm50	14.23	11.65	11.72	9.29	12.33	30.56	18.52	18.88	0.0781732
Sall1	3	2.46	3.18	4.03	8.15	3.46	3.91	4.94	0.128679
Sae1	8.34	9.57	8.93	8.86	7.96	12.76	9.08	9.75	0.396636
Sacm1l	14.03	11.97	12.77	12.36	9.58	0.41	10.11	8.1	0.0468673
Sac3d1	7.15	8.21	9.39	12.95	8.76	15.16	10.86	11.25	0.299636
Saa4	651.99	416.57	532.17	523.63	58.63	39.76	91.74	105.37	0.000100788
Saa1	788.9	246.06	497.96	463.46	7.87	12.66	13.95	101.8	0.00645783
S1pr1	31.73	24.82	26.46	22.68	15.34	15.34	12.24	15.39	0.00127442
S100a9	12.82	14.29	18.45	28.13	54.79	86.79	6.61	40.67	0.140745
S100a8	7.3	8.21	10.79	16.79	45.16	44.53	3.72	25.96	0.105436
S100a6	3.22	5.57	5.02	6.31	17.85	43.54	7.9	19.57	0.0641359
S100a16	25.69	26.68	25.43	23.72	38.17	121.88	27.71	50.89	0.158323
S100a13	32.81	32.71	29	21.37	32.85	88.34	41.48	46.16	0.115775
S100a11	13.33	22.19	21.14	27.92	59.97	74.97	26.39	46.34	0.0287312
S100a10	91.3	89.11	94.58	102.77	81.04	185.78	77.28	107.01	0.497459
S100a1	292.38	308.71	288.59	261.55	252.2	666.74	249.22	338.27	0.405945
Ryk	11.96	14.14	14.14	16.14	17.1	17.6	12.53	15.17	0.333712
Rxylt1	5.47	5.14	5.3	5.32	7.86	8.06	4.82	6.53	0.091019
Rxrb	6.04	7.43	6.73	6.67	4.8	5.74	8.35	6.8	0.725802
Rxra	44.45	47.43	52.5	64.83	48.52	21.29	57.8	48.63	0.399505
Rwdd4a	10.54	10.25	10.62	11.17	9.38	10.25	9.1	9.62	0.0147918
Rwdd1	22.07	18.1	19.55	18.64	22.45	58.76	16.93	27.92	0.251373
Ruvbl1	8.76	9.02	8.48	7.58	8.19	11.05	11.54	10.06	0.0725539
Rufy1	8.14	7.2	7.66	7.66	8.25	7.87	9.27	8.68	0.0548131
Rtraf	60.68	60.15	59.96	59.02	67.67	130.99	50.92	72.1	0.285708
Rtp4	8.32	11.23	9.35	8.43	12.56	11.91	9.14	9.95	0.188467
Rtn4	9.78	7.88	9.01	9.42	20.75	27.66	9.22	16.5	0.049986
Rtn3	26.22	19.69	22.01	20.36	17.48	22.23	17.14	19.72	0.170585
Rtf2	22.46	23.45	21.83	19.41	20.78	27.16	32.08	27.04	0.0904901
Rtf1	4.25	5.17	4.76	4.8	5.38	2.33	5.17	4.31	0.555584
Rtcb	24.33	21.16	22.26	21.55	22.74	33.23	30.44	28.01	0.0361765
Rtca	3.95	4.66	4.52	4.9	5.52	5.94	7.37	5.82	0.0112787
Rsrp1	71.73	57.88	65.59	67.05	43.77	43.93	44.17	45.34	0.000328629
Rspo3	1.74	2.74	2.58	3.31	5.63	11.92	3.02	5.69	0.0837434
Rspo1	0.47	2.11	1.47	1.84	5.64	2.61	4.95	4.1	0.00867186
Rsl24d1	13.21	14.3	13.56	13.3	14.18	26.74	11.65	16.1	0.324407
Rsl1d1	26.49	23.86	25.11	24.88	22.44	31.93	22.08	25.2	0.894439
Rrs1	12.51	18.8	15.46	15.01	10.42	10.96	17.5	14.37	0.347314
Rrp36	6.5	8.45	7.32	6.96	7.57	10.15	9.88	8.9	0.0440442
Rrp1	19.81	17.08	18.46	18.44	16.86	28.47	23.38	22.37	0.127409
Rrbp1	14.61	14.15	13.79	12.76	9.5	10	17.16	14.55	0.60758
Rras2	5.94	7.22	6.87	7.43	7.73	12.56	7.52	8.86	0.106924
Rras	31.79	33.27	31.7	30.13	38.41	59.28	53.4	46.09	0.00846315
Rragc	13.81	17.74	16.59	18.03	23.08	18.64	15.54	18.56	0.234285
Rraga	49.64	41.96	45.65	44.79	35.33	30.94	37.35	36.57	0.00272374
Rpsa-ps2	10.55	8.48	9.86	10.67	12.49	25.51	13.55	14.64	0.072561
Rpsa-ps10	81.63	83.94	85.89	92.84	103.63	275.8	64.72	124.54	0.271194
Rpsa	376.7	372.24	380.67	388.69	519.33	1101.16	253.62	522.07	0.265752
Rps9	191.47	189.45	187.14	181.55	274.47	637.46	255.95	324.09	0.0830554
Rps8	320.16	307.59	316.13	320.08	420.59	933.15	278.31	454.08	0.199088
Rps7	336.16	297.54	329.37	354.88	494.57	727.61	254.68	414.7	0.198387
Rps6-ps4	61.35	64.91	68.2	79.27	98.67	203.15	51.37	98.98	0.216322
Rps6kb1	4.56	4.49	4.82	5.42	5.19	3.01	4.58	4.33	0.319723
Rps6	576.28	628.11	631.32	685.01	920.89	1792.56	492.32	892.11	0.201585
Rps5	342.33	327.27	339.39	344.12	483.06	1133.99	302.78	529.42	0.180113
Rps4x	412.64	415.8	429.02	453.23	622.27	1364.62	332.29	642.89	0.204821
Rps4l	27.62	24.58	29.3	35.62	16.97	28.66	19.04	20.65	0.0611103
Rps3a3	6.3	4.25	6.05	7.63	7.58	25.5	4.94	10.34	0.242619
Rps3a2	14.62	17.05	18.07	22.6	17.62	37.47	16.34	21.14	0.365019
Rps3a1	856.49	922.55	909.14	939.79	1167.94	3181.22	772.19	1414.11	0.221414
Rps3	160.81	167.91	170.15	182.2	264.5	599.01	168.2	283.49	0.141418
Rps2-ps13	62.56	65.31	69.76	80.49	127.47	269.87	63.38	129.38	0.124908
Rps2-ps10	5.81	5.95	7.78	11.64	13.55	17.66	8.36	12.05	0.0731391
Rps29	199.52	211.63	182.63	137.27	213.14	668.3	301.19	319.29	0.106738
Rps28	45.29	56.7	45.24	33.9	42.03	167.11	77.66	77.76	0.141409
Rps27rt	692.33	338.91	523.28	533.35	524.05	1738.23	487.44	735.71	0.292499
Rps27l	509.6	608.8	548.26	527.3	637	1462.39	489.26	725.59	0.246061
Rps27a-ps2	19.5	7.66	13.16	12.22	13.22	25.04	26.46	17.49	0.111192
Rps27a	72.2	163.64	100.9	65.97	94.98	333.6	73.98	133.72	0.393481
Rps27	117.48	223.63	185.19	213.08	516.99	1007.11	85.34	423.63	0.142852
Rps26-ps1	21.89	25.59	25.6	29.66	39.45	92.26	13.6	39.48	0.262667
Rps26	333.61	344.01	343.68	356.16	603.4	1402.5	252.31	610.47	0.176342
Rps25-ps1	9.25	18.53	12.26	8.97	9.66	17.25	10.58	10.53	0.933385
Rps25	186.73	197.72	192.22	192.44	276.25	559.96	149.9	273.11	0.208133
Rps24-ps3	15.3	16.05	16.4	17.9	19.35	76.59	16.18	30.7	0.217046
Rps24	82.48	85.76	82.98	81.09	114.54	473.05	76.19	175.24	0.209371
Rps23	307.31	327.91	319.04	320.82	501.76	1016.03	384.59	516.3	0.0877433
Rps21	202.12	238.49	228.83	246.63	354.16	961.6	240.95	415.65	0.15122
Rps20	89.36	93.62	87.45	78.62	109.78	314.44	95.14	142.91	0.173563
Rps2	583.04	570.44	588.25	614.99	732.98	1242.97	560.63	734.44	0.172919
Rps19-ps6	24.64	30.72	25.22	20.5	26.94	72.31	45.89	40.69	0.0722961
Rps19bp1	20.77	18.71	21.66	25.2	25.67	66.19	19.7	32.37	0.218768
Rps19	52.28	59.46	57.14	60.41	72.42	252.2	77.27	110.14	0.145555
Rps18-ps3	11.5	7.07	10.5	12.91	13.62	23.32	9.48	14.12	0.194137
Rps18	253.63	261.33	246.59	222.54	297.55	688.43	251.2	342.44	0.186915
Rps17	286.4	259.23	262.13	243.38	338.88	741.76	295.49	384.96	0.134155
Rps16-ps2	118.41	138.17	131.38	139.27	183.62	373.87	170.1	204.44	0.0782223
Rps16	290.88	332.41	303.25	286.38	407.06	807.34	397.6	455.53	0.0724801
Rps15a-ps7	16.15	19.54	19.3	22.3	26.28	68.8	16.78	30.16	0.20963
Rps15a-ps6	10.59	10.39	11.39	13.31	18.12	46.95	7.49	19.88	0.214891
Rps15a-ps3	2.29	2.68	2.96	3.91	5.36	10.71	3.13	5.16	0.107794
Rps15a	44.3	49.2	50.44	57.93	90.28	250.93	35.68	100.71	0.186209
Rps15	627.41	616.47	600.48	557.56	681.86	2398.72	754.11	1062.23	0.170271
Rps14	333.49	324.14	351.03	393.54	510.44	1701.57	312.4	668.99	0.198922
Rps13-ps2	26.89	18.02	22.28	22.18	32.82	106.62	12.6	40.7	0.25302
Rps13-ps1	3.03	2.62	2.97	3.32	5.97	10.27	47.76	20.87	0.100075
Rps13	78.74	87.56	79.81	72.29	135.68	323.42	68	141.53	0.161101
Rps12-ps4	6.68	9.27	7.31	5.99	7.73	46.03	9.34	16.54	0.208695
Rps12-ps3	295.64	326.16	369.85	493.34	829.36	1716.47	275.52	764.76	0.133803
Rps12	141.99	173.47	169.67	193.38	328.56	958.27	141.48	371.54	0.16424
Rps11	334.41	352.62	341.22	335.7	458.82	622.43	322.94	408.42	0.126024
Rps10-ps2	407.27	454.4	432	432.61	643.61	1457.69	323.21	665.44	0.207937
Rps10-ps1	16.08	14.87	15.16	14.41	20.22	55.79	25.18	27.38	0.0784544
Rpp25l	21.27	23.85	21.06	18.06	11.52	46.06	24.88	24.67	0.459429
Rpp21	9.01	9.68	8.5	6.88	9.54	15.58	11.19	10.9	0.0628501
Rpp14	10.57	11.08	11.04	11.56	10.6	13.02	12.29	11.49	0.207656
Rpn2	30	25.43	26.42	24.08	14.89	25.48	21.35	23.39	0.0939062
Rpn1	21.2	18.96	20.79	22.09	11.99	17.84	16.13	17.67	0.0183857
Rplp2	115.65	110.67	113.2	111.91	145.52	601.93	124.91	233.77	0.190815
Rplp1	1266.92	1189.17	1191.32	1128.47	1309.85	3870.25	1414.28	1851.36	0.176215
Rplp0	735.02	720.26	751.72	790.66	937.17	1375.83	603.74	847.44	0.281195
Rpl9-ps7	15.62	15.49	16.41	18.18	26.24	35.82	13.68	21.46	0.142774
Rpl9-ps6	66.63	74.19	77.63	92.35	74.74	148.05	58.49	82.42	0.541067
Rpl9-ps4	25.41	24.37	28	34.3	45.42	83.01	23.85	43.65	0.145914
Rpl9	120.76	146.49	140.19	153.88	187.53	374.86	129.49	194.3	0.180529
Rpl8	394.86	369.11	382.15	379.4	500.41	1409.71	489.93	677.82	0.125036
Rpl7-ps7	4.45	4.42	5.02	6.25	5.21	13.38	3.78	6.27	0.367124
Rpl7l1	31.92	30.79	31.65	31.83	21.81	22.46	25.53	24.4	0.000111215
Rpl7a-ps5	19.19	14.83	14.8	10.51	13.01	38.58	32.4	24.74	0.0766966
Rpl7a-ps11	6.78	6.17	6.2	5.64	5.93	8.95	7.21	6.89	0.168668
Rpl7a	35.55	79.77	59.75	63.33	73.52	41.34	67.16	55.68	0.988344
Rpl7	293.02	269.51	288.49	302.63	399.66	689.22	243.11	379	0.189086
Rpl6l	8.79	8.1	7.75	6.42	9.98	30.56	11.06	14.78	0.115052
Rpl6	215.1	190.68	203.67	205.84	291.42	470.21	186.73	274.69	0.13828
Rpl5	146.84	154.23	155.18	164.19	205.1	453.45	135.31	222.69	0.202134
Rpl41	846.17	1163.18	940.13	806.52	1382.2	4782.07	937.38	1846.74	0.187178
Rpl4	531.44	472.72	502.78	506.42	625.26	1015.75	457.89	617.85	0.190772
Rpl3-ps1	46.15	44.4	46.72	49.97	82.53	180.01	52.14	85.89	0.10258
Rpl39-ps	64.69	63.75	77.81	105.52	111.75	189.5	61.86	100.07	0.232362
Rpl39	216.14	207.18	215.01	222.94	355.6	677.15	177.74	326.09	0.159604
Rpl38-ps2	137.59	127.53	137.97	148.5	215.89	668.96	193.66	288.91	0.115778
Rpl38	192.14	211.45	181.33	141.84	278.59	1027.83	294.57	427.99	0.116051
Rpl37rt	84.6	96.58	95.56	106.66	122.45	219.79	79.5	116.72	0.247744
Rpl37a	231.97	211.14	210.57	190.43	261.09	1091.65	232.24	423.04	0.198183
Rpl37	136.21	146.92	142.76	147.05	199.11	400.38	132.34	202.28	0.170296
Rpl36-ps2	6.79	7.62	7.43	7.84	11.39	38.73	13.21	17.02	0.0921512
Rpl36-ps12	27.68	30.5	30.08	32.17	48.89	111.19	32.71	52.65	0.118893
Rpl36a-ps2	75.14	78.19	83.73	97.43	112.65	324.54	72.57	137.47	0.212731
Rpl36a	110.25	94.8	109.4	123.55	196.77	636.08	108.5	248.78	0.158102
Rpl36	696.53	644.79	657.43	633.99	1086.41	3399.52	871.49	1431.19	0.123006
Rpl35a-ps3	3.44	2.12	4.35	7.5	5.7	6.35	3.27	4.31	0.691426
Rpl35a-ps2	20.64	18.16	17.19	12.86	15.03	53.82	14.08	22.21	0.376303
Rpl35a	51.89	71.72	64.52	70.58	96.08	240.56	64.59	107.75	0.160898
Rpl35	166.47	204.11	170.48	140.52	195.49	619.35	198.91	276.45	0.184613
Rpl34-ps1	51.1	49.12	63.41	90.7	71.19	153.2	73.1	88.77	0.176404
Rpl34	110.08	112.54	107.13	100.04	173.96	398.94	111.66	186.72	0.128435
Rpl32	348.15	388.85	349.49	313.64	507.03	1300.73	426.39	607.65	0.122835
Rpl31-ps8	51.37	60.13	65.48	84.31	97.79	218.4	67.3	108.87	0.137224
Rpl31	153.51	150.32	150.64	148.25	217	381.61	159.31	212.95	0.104437
Rpl30-ps10	14.94	11.76	12.61	11.31	9.47	44.2	25.35	21.79	0.133524
Rpl30	78.47	75.18	80.47	86.92	116.71	259.76	73.77	124.1	0.167688
Rpl3	161.78	143.58	149.44	142.08	253.79	406.49	156.99	230.54	0.0758089
Rpl29	258.13	238.92	253.2	266.07	458.09	1151.94	205.73	489.76	0.162024
Rpl28-ps1	43.11	50.89	43.2	35.9	34.32	84.3	50.3	51.11	0.324682
Rpl28	140.56	136.6	127.04	103.14	117.73	335.62	182.59	187.36	0.142726
Rpl27a	182.38	171.85	177.11	175.11	233.73	502.7	163.77	250.83	0.184375
Rpl27	239.32	215.52	226.11	225.51	276.59	579.92	224.39	303.67	0.184794
Rpl26	395.29	382.67	414.71	467.08	626.49	1790.41	283.2	724.28	0.224749
Rpl23a-ps3	96.64	86.15	92.11	94.14	112.54	234.53	71.99	117.87	0.276115
Rpl23a	166.31	141.44	142.53	119.4	89.26	308.5	199.53	181.21	0.299552
Rpl23	138.83	140.95	139.12	139.57	172.6	348.8	158.66	194.95	0.122132
Rpl22-ps1	8.44	7.44	7.44	6.47	9.65	21.77	6.03	10	0.247391
Rpl22l1	8.4	10.79	9.23	8.4	12.29	30.87	13.28	16.36	0.0840359
Rpl22	85.74	77.96	86.74	96.42	137.66	369.3	89.42	159.75	0.149838
Rpl21-ps8	17.85	12.94	14.15	11.57	11.95	27.98	17.91	16.72	0.260189
Rpl21-ps15	60.05	90.05	88	113.62	108.21	284.06	150.64	155.68	0.0707662
Rpl21	23.23	23.52	21.47	17.73	17.99	86.62	16.45	32.82	0.343689
Rpl19-ps11	69.79	58.16	63.78	63.48	61.86	186.41	64.32	87.3	0.265655
Rpl19	457.45	441.51	432.11	397.46	508.56	1477.28	428.02	673.45	0.208291
Rpl18a	301.26	256.05	283.28	289.07	427.82	915.8	247.64	443.03	0.165172
Rpl18	121.53	112.37	113.19	105.22	112.19	308.32	121.11	152.79	0.235054
Rpl17-ps5	14.23	13.53	15.78	19.71	20.27	59.92	17.48	26.86	0.172413
Rpl17-ps3	339.46	372.82	407.05	504.09	863.92	2027.15	262.32	841.25	0.161872
Rpl17-ps10	484.14	555.66	491.37	438.26	536.82	908.15	570.7	584.07	0.130359
Rpl17	70.48	65.51	69.02	70.61	149.18	245.92	49.96	124.7	0.119011
Rpl15	139.21	133.14	138.56	143.39	195.64	198.87	142.69	159.14	0.0439506
Rpl14-ps1	116.35	165.86	143.03	147.32	206.57	309.27	143.59	185.4	0.112729
Rpl14	205.88	187.22	198.71	201.7	346.03	1019.28	218.81	425.34	0.137666
Rpl13a	9.96	11.66	12.19	15.1	15.69	29.96	8.27	15.3	0.319106
Rpl13	217.57	210.7	209	199.03	243.43	671.36	250.79	326.69	0.156488
Rpl12	105.28	109.08	109.28	112.05	184.07	395.87	92.6	183.67	0.153311
Rpl11	143.12	132.68	137.03	134.32	208.18	445.75	207.05	240.12	0.0523349
Rpl10-ps5	22.54	19.08	22.69	26.12	31.23	50.34	17.44	28.75	0.229519
Rpl10-ps3	5.42	4.4	4.71	4.34	8.7	16.07	2.03	7.36	0.23559
Rpl10a-ps1	41.86	47.09	41.5	35.36	41.44	81.04	34.12	45.59	0.428319
Rpl10a	177.75	189.61	178.71	167.24	231.29	520.99	175.26	260.13	0.173863
Rpl10	386.12	358.17	389.89	420.13	595.9	1038.92	361.28	569.68	0.127582
Rpf2	8.96	8.33	8.67	8.81	5.62	17.96	6.12	8.92	0.748545
Rpf1	7.72	6.22	6.94	6.81	5.91	8.36	6.18	6.71	0.841083
Rpe	15.92	16.25	16.54	17.65	14.55	15.36	11.66	13.54	0.0187805
Rpain	7.19	7.09	7.17	7.34	9.02	22.25	6.66	10.72	0.201952
Rpa3	9.13	7.99	8.41	8.06	10.93	25.55	10.75	13.07	0.108209
Rp9	18.43	14.75	15.73	14.04	13.21	16.1	18.3	15.17	0.977395
Rorc	45.73	52.55	45.92	39.91	17.04	16.1	20.63	19.76	6.21922e-05
Rora	4.49	3.06	4.5	5.91	4.81	1.81	3.49	3.85	0.286622
Ropn1l	24.13	20.7	20.2	15.59	21.56	54.09	24.34	28.74	0.167098
Romo1	59.65	61.19	58.6	55.16	52.47	220.16	100.91	104.71	0.137956
Rnpepl1	5.76	7.53	6.62	6.64	6.11	5.55	7.25	6.68	0.6539
Rnh1	68.51	49.68	52.61	39.47	41.41	65.44	63.75	56.67	0.620058
Rnft1	10.25	9.47	9.4	8.62	7.72	5.78	7.66	7.38	0.00665542
Rnf7	41.5	45.62	41.74	38.1	42.36	81.68	38.81	47.46	0.3194
Rnf6	10.18	9.8	9.7	9.12	8.69	7.2	9.8	8.79	0.111805
Rnf5	25.09	28.04	24.95	21.41	17.61	22.62	47.74	30.19	0.513831
Rnf44	8.15	8.84	9.15	10.57	9.09	5.88	8.5	8.41	0.217463
Rnf4	11.04	11.3	11.51	12.08	10.2	7.34	10.4	10.01	0.0383355
Rnf25	8.46	6.77	7.9	8.37	6.95	7.87	8.5	7.71	0.819143
Rnf2	6.34	6.9	6.48	6.27	6.35	3.59	4.04	4.69	0.0255939
Rnf19b	13.37	17.95	15.56	15.34	13.48	10.58	18.53	14.73	0.541549
Rnf19a	7.55	7.13	7.43	7.68	5.4	3.91	4.75	5.24	0.000317336
Rnf187	85.27	81.66	78.34	68.3	52.7	56.32	90.24	68.22	0.25771
Rnf186	7	5.97	5.33	3.09	5.82	14.58	11.44	10.29	0.040723
Rnf185	11.97	14.41	13.33	13.42	12.48	8.63	10.44	11.37	0.0370009
Rnf167	7.8	6.89	7.03	6.42	6.1	6.77	9.42	7.88	0.538528
Rnf166	7.11	6.58	6.6	6.11	13.49	17.58	11.85	13	0.00112041
Rnf149	27.03	20.58	21.28	16.32	15.57	6.71	20.53	16.62	0.128257
Rnf145	2.24	2.18	2.7	3.7	6.8	4.69	5.12	5.38	0.00285169
Rnf144b	9.66	8.53	10.08	12.2	5.68	5.01	5.57	6.15	0.0013569
Rnf141	6.68	7.35	6.71	6.07	5.48	3.64	5.48	4.93	0.0115834
Rnf14	16.19	17.02	16.18	15.31	19.64	11.3	16.77	16.09	0.903056
Rnf139	5.92	5.01	6.12	7.47	5.63	3.73	4.09	4.81	0.0552731
Rnf130	61.42	48.62	54.41	52.43	73.17	124.57	64.9	80.17	0.0598021
Rnf13	23.05	17.12	19.86	19.39	18.86	18.09	13.69	17.03	0.128836
Rnf128	22.04	16.98	18.49	16.56	18.27	28.82	19.41	22.42	0.213958
Rnf126	16.21	12.07	13.62	12.53	13.76	16.21	16.85	15.59	0.13055
Rnf125	20.89	25.36	20.34	14.61	10.98	1.3	13.83	9.98	0.0178096
Rnf115	17.09	13.19	15.16	15.06	16	17.85	14.47	15.62	0.449081
Rnf114	22.89	25.62	25.32	27.8	25.24	17.33	24.78	22.66	0.210536
Rnf113a2	9.42	9.04	9.23	9.11	7.66	12.02	10.59	9.9	0.39179
Rnf11	37.68	36.19	39.51	45.16	39.17	44.89	36.92	40.36	0.794645
Rnf103	12.64	10.88	11.67	11.49	7.32	11.59	10	10.43	0.108242
Rnf10	25.74	23.29	24.79	25.1	23.13	14.57	26.28	22.85	0.281157
Rnd3	9.48	8.29	9.38	10.4	7.54	4.35	6.29	6.57	0.00695169
Rnd2	16.73	14.13	17.14	20.68	32.65	90.38	28.03	42.11	0.0738471
Rnaseh2c	44.13	37	36.99	29.95	24.9	81.47	67.54	52.82	0.165106
Rnaseh2a	7.87	6.45	7.19	7.27	5.69	10.97	9.29	8.1	0.294521
Rnase4	1183.62	1007.21	1044.92	935.06	1126.81	887.65	799.39	914.92	0.250292
Rmnd5b	8.43	6.55	7.29	6.99	6.86	7.64	7.89	7.26	0.838566
Rmnd5a	17.66	18.87	20.64	25.59	20.89	11.3	19.63	19.14	0.331542
Rmdn3	13.04	11.77	12.07	11.43	6.9	6.86	14.44	11.04	0.268294
Rmdn2	16.44	13.4	13.24	9.93	15.75	17.75	17.62	16.65	0.0395652
Rmdn1	24.61	22.21	21.46	17.48	22.55	29.72	19.38	22.04	0.483565
Rit1	4.28	4.87	4.77	5.21	6.28	10.74	3.92	6.17	0.215657
Ripply3	3.07	2.6	2.73	2.52	8.21	7.06	2.16	4.72	0.0818835
Riok3	10.68	10.29	11.17	12.54	10.19	13.48	9.69	10.89	0.915053
Riok2	9.52	10.11	9.88	9.91	9.29	11.06	11.08	10.35	0.226077
Rilp	16.38	16.11	14.48	10.85	16.01	33.04	20.66	21.1	0.075813
Rida	177.75	191.74	190.46	202.1	225.38	505.98	195.04	269.71	0.176463
Rhou	13.32	15.48	16.25	20.07	11.08	18.25	14.02	15.54	0.476465
Rhot1	7.43	6.73	7.24	7.59	7.45	4.41	6.21	6.11	0.114525
Rhoq	2.63	2.88	2.56	2.18	4.85	5.17	2.99	3.94	0.0167436
Rhog	14.86	11.89	13.06	12.39	19.83	27.35	14.9	19.03	0.0354636
Rhod	16.96	17.82	19.19	22.89	19.67	57.83	17.37	27.95	0.268141
Rhoc	6.52	8.85	7.54	7.35	14.76	23.17	12.22	14.41	0.012982
Rhobtb1	9.67	7.92	9.4	10.51	11.65	2.26	9.84	8.67	0.568374
Rhob	16.79	18.77	24.06	36.37	33.4	30.59	22.71	28.37	0.372389
Rhoa	24.99	23.71	23.35	21.25	23.86	22.38	22.1	22.54	0.511177
Rheb	10.79	10.8	11.77	13.58	9.98	15.31	10.55	11.41	0.955702
Rgs5	15.27	16.57	16.65	18.15	28.46	19.57	10.08	17.61	0.574698
Rgs16	0.23	0.5	0.81	1.7	19.13	3.62	28.92	15.85	0.0218562
Rgs10	2.71	3.56	3.67	4.69	8.26	12.81	2.32	6.32	0.14028
Rgn	1040.31	820.24	911.43	872.26	945.15	799.21	1129.62	961.03	0.583388
Rgl1	2.16	3.37	3.04	3.59	6.51	4.28	2.55	3.9	0.199425
Rfxap	6.86	6.09	6.64	7	7.15	10.33	9.08	8.71	0.0192221
Rfk	29.61	34.56	35.29	41.73	46.53	29.77	27.17	33.59	0.842363
Rexo4	4.59	4.68	4.56	4.45	6.97	6.45	7.57	6.86	5.44229e-05
Rexo2	37.87	30.85	34.04	33.64	25.44	62	32.98	37.49	0.528324
Rex1bd	33.63	34.63	32.68	29.66	33.44	98.94	37.06	48.27	0.202099
Retsat	24.81	38.33	27.03	18.31	49.67	80.55	58.07	66.34	0.00335939
Retreg3	19.78	21.65	20.93	21.25	13.25	8.42	18.42	15.13	0.0156928
Retreg2	52.5	57.83	50.29	40.98	38.64	58.33	53.5	51.71	0.979443
Retreg1	23.02	9.9	14.08	9.49	13.1	12.03	17.11	14.51	0.984337
Rer1	82.64	72.6	73.57	66.27	73.86	129.44	70.8	85.02	0.295768
Reps2	4.97	5.1	5.47	6.32	5	1.56	4.13	3.97	0.0644663
Repin1	10.59	10.89	11.18	12.18	8.17	6.65	8.48	8.55	0.00118328
Renbp	2.25	2.14	1.96	1.5	6.97	16.77	4.95	8.07	0.0325856
Rela	16.02	16.85	17.62	19.76	16.09	17.1	17.57	18.57	0.818196
Reep6	262.55	252.09	229.65	172.15	121.47	81.01	219.56	169.17	0.0653122
Reep5	10.1	10.08	10.26	10.68	11.82	32.5	11.48	16.63	0.164329
Reep3	14.42	12.96	14.11	15.08	13.69	11.99	12.84	13.77	0.128135
Rdx	45.83	58.47	49.65	45.15	44.08	32.5	46.46	43.47	0.111056
Rdm1	9.07	11.71	8.94	6	7.93	15.18	9.05	9.67	0.473139
Rdh7	506.34	388.59	399.46	300.01	246.8	260.56	481.65	366.42	0.420054
Rdh16f2	73.84	68.61	66.5	56.82	140.85	238.33	53.04	119.73	0.112419
Rdh16	6.86	6.1	6.34	6.1	13.08	9.84	17.03	14.84	0.00298914
Rdh14	16.83	14.51	15.42	14.86	16.91	24.14	18.83	18.54	0.0437812
Rdh11	10.8	11.63	9.14	4.99	11.34	9.76	16.97	13.64	0.128726
Rdh10	6.57	6.6	6.72	6.95	6.03	7.05	6.37	6.71	0.504379
Rcn3	1.9	5.64	3.59	3.29	5.34	9.96	5.44	6.27	0.0564031
Rcn1	3.87	4.59	4.85	6.01	10.29	11.6	4.34	7.48	0.0744986
Rcl1	64.8	56.91	62.8	67.45	67.62	93.75	96.55	85.13	0.0163216
Rchy1	12.42	11.82	12.25	12.64	10.83	12.08	10.24	10.81	0.0232097
Rcc2	7.95	7.53	8.76	10.69	10.12	7.04	12.78	10.36	0.364899
Rcbtb2	5.12	4.99	4.95	4.74	5.67	8.17	5.98	6.11	0.0371706
Rcbtb1	9.99	13.17	11.83	12.22	14.39	12.27	13.61	13.66	0.0799555
Rcan2	1.54	1.1	1.22	1.05	6	4.57	1.35	3.3	0.0411118
Rcan1	18.35	18.48	20.71	25.5	12.83	17.69	13.43	16.08	0.0294006
Rbx1	17.94	18.18	18.23	18.42	19.86	42.21	16.39	23.06	0.259838
Rbpms2	27.07	25.12	25.47	24.13	22.96	28.09	27.22	26.03	0.640762
Rbpms	7.81	6.25	7.17	7.46	5.8	8.23	6.81	7.12	0.76662
Rbp4	3321.07	2609.37	2703.83	2176.93	1389.48	4463.89	3088.58	2854.62	0.726603
Rbp1	18.08	20.52	19.22	18.97	28.84	76.93	10.91	30.8	0.256467
Rbmxl1	9.39	10.11	9.87	10.17	8.73	16.64	9.86	10.91	0.387223
Rbms1	4.18	4.6	4.17	3.72	8.06	7.24	7.48	7.36	1.16246e-05
Rbm8a	9.47	13.04	10.67	9.54	7.92	25.33	13.11	13.89	0.288422
Rbm7	13.85	12.91	14.28	16.06	15.01	15.23	11.74	13.46	0.703215
Rbm47	7.85	9.26	7.7	6.05	5.23	4.12	5.14	5.59	0.0100432
Rbm45	7.72	8.28	8.23	8.74	7.06	3.47	7.1	6.33	0.0437609
Rbm39	20.66	16.01	18.9	20.16	15.83	18.56	14.46	16.54	0.103654
Rbm3	11.36	6.32	8.99	9.28	23.32	24.64	12.48	17.07	0.0136547
Rbm17	17.45	16.81	16.49	14.98	16.3	31.79	21.32	21.51	0.10444
Rbm10	6.41	6.77	6.79	7.25	6.32	3.83	8.23	6.59	0.56462
Rbks	13.97	12.32	11.47	8.07	9.86	18.35	12.45	12.13	0.458634
Rbfa	16.86	13.75	14.93	14.29	14.34	17.78	20.52	16.77	0.149013
Rbck1	11.61	10.96	10.91	10.16	10.71	12.77	12.62	11.86	0.101389
Rbbp9	14.78	16.45	14.41	12.06	14.5	11.47	12.08	12.32	0.153436
Rbbp7	26.14	24.52	24.48	22.61	28.51	41.79	29.83	31.39	0.0349192
Rbbp4	15.73	17.57	17.29	18.54	13.89	12.63	19.54	15.81	0.304696
Rassf8	4.87	8.11	6.9	7.67	5.64	2.51	6.03	5.34	0.111293
Rassf7	11.59	12.59	11.45	10.1	13.16	20.7	16.13	15.23	0.0268136
Rassf3	19.67	22.16	24.04	30.47	17.42	21.25	28.4	24.41	0.724521
Rasa1	4.42	4.14	4.49	4.91	5.13	3.2	3.02	3.9	0.228888
Rars	14.35	10.94	12.46	12.25	9.31	9.52	11.81	11.02	0.0646253
Rarres2	138.49	115.07	115.3	91.62	73.24	175.79	118.12	117.39	0.803303
Rarres1	100.17	63.6	79.78	75.52	8.85	8.25	19.72	19.22	0.000206595
Raph1	3.1	3.67	3.6	4.02	4.86	2.23	2.34	3.24	0.523862
Rapgef4	22.89	20.09	23.42	27.43	24.82	20.68	34.66	28.98	0.296792
Rapgef1	4.68	5.18	5.55	6.84	7.74	3.55	5.9	6	0.817712
Rap2c	9.37	8.91	9.87	11.3	9.49	9.65	8.89	9.66	0.448865
Rap2a	9.74	11.44	10.75	11.15	7.64	4.85	9.65	8.41	0.0276084
Rap1gds1	4.47	5.1	4.87	5.06	5.81	4.61	4.82	5.08	0.514567
Rap1b	37.64	40.6	42.31	48.76	70.06	84.94	36.56	56.54	0.110975
Rap1a	44.48	40.48	46.5	54.42	47.43	74.33	31.51	46.1	0.731777
Rangap1	12.19	10.72	11.69	12.05	7.5	8.84	10.34	10	0.0136902
Ranbp9	9.04	9.74	9.82	10.81	6.43	4.74	7.6	6.99	0.00309314
Ranbp2	7.02	6.17	7.56	9.4	7.27	3.76	5.14	6.05	0.097227
Ran	62.33	62.82	60.21	55.7	50.85	112.14	63.21	70.98	0.334593
Ramp2	3.78	3.19	3.86	4.59	6.4	12.3	2.98	6.17	0.164557
Ramp1	2.53	2.28	3.24	4.86	11.36	15.03	4.23	8.14	0.0344101
Ramac	27.54	28.66	29.3	32.03	27.23	35.13	26.09	28.47	0.949246
Raly	25.57	22.93	25.13	26.78	27.28	53.85	27.49	33.19	0.153442
Ralbp1	5.41	7.02	6.79	7.94	7.56	6.6	6.82	6.97	0.737884
Ralb	2.95	2.99	3.33	4.03	6.82	7.7	3.44	5.17	0.0450886
Rala	11.36	12.81	11.78	11.07	15.06	29.17	14.24	17.39	0.0842155
Raf1	5.98	5.15	5.74	6.11	6.29	1.42	4.83	4.57	0.209017
Raet1e	1.17	1.98	1.48	1.29	4.94	1.55	2.49	3.13	0.0810093
Raet1d	3.26	1.57	2.58	2.89	16.83	3.02	13.42	12.85	0.0242604
Rae1	7.56	7.62	7.29	6.77	6.49	10.28	9.43	8.81	0.133594
Rad51b	0.3	0.38	0.21	0.11	9.43	22.16	0.83	7.84	0.0692409
Rad23b	36.73	39.54	36.85	34.37	26.05	17.43	33.09	27.81	0.0197633
Rad23a	16.75	14.67	13.15	7.94	14.36	6.48	20.7	14.42	0.811899
Rad21	15.87	13.95	14.88	14.96	16.1	11	13.49	14.06	0.307555
Rack1	145.76	141.49	148.36	156.31	217.23	311.87	121.56	186.83	0.172856
Rac2	3.63	2.87	3.79	4.83	9.19	7.29	3.49	5.66	0.085207
Rac1	39.4	39.35	38.93	38.06	41.5	35.53	37.36	38.72	0.629375
Rabif	9.06	9.2	9.01	8.65	8.07	3.7	7.34	6.45	0.0362187
Rabggtb	18.08	14.3	17.2	19.18	24.98	36.31	19.64	24.1	0.0497492
Rabggta	10.11	10.51	9.05	6.5	7.01	8.67	10.74	9.17	0.905844
Rabep1	9.23	9.31	8.99	8.33	8.66	8.69	8.63	8.9	0.332195
Rabac1	85.64	69.63	74.36	68.71	74.25	184.76	97.74	106.74	0.139855
Rab9	51.16	48.64	47.34	42.19	44.69	63.36	48.6	48.8	0.407024
Rab8a	17.54	17.55	16.23	13.75	15.62	16.52	15.94	15.8	0.754628
Rab7-ps1	9.21	7.94	8.47	8.32	7.34	1.23	8.59	6.71	0.177469
Rab7	102.93	92.03	98.78	100.07	91	69.14	79.57	82.3	0.0121394
Rab6a	22.13	20.4	23.06	26.94	23.76	18.76	16.72	20.24	0.158855
Rab5if	29.43	29.79	29.52	29.03	28.7	27.53	43.72	33.36	0.33284
Rab5c	48.92	49.92	51.39	54.9	57.32	53.54	65.48	57.87	0.0421146
Rab5b	20.91	23.21	21.65	20.9	21.28	6.9	28.33	20.65	0.616594
Rab5a	14.38	11.33	14.79	18.43	15.62	7.02	12.67	12.38	0.268208
Rab4a	22.07	18.44	21.09	22.54	24.07	32.81	20.58	23.95	0.169847
Rab3ip	10.86	12.64	12.21	13.28	11.55	14.1	13.39	12.69	0.391911
Rab3d	2.47	4.11	2.92	2.21	5.86	6.13	5.36	5.26	0.00113207
Rab35	8.25	8.29	8.4	8.73	8.48	11.42	8.27	9.21	0.249841
Rab34	3.56	3.51	3.17	2.47	4.84	5.3	7.31	5.68	0.00467539
Rab32	26.89	24.35	24.64	22.98	23.78	24.89	19.21	21.29	0.16032
Rab31	1.42	2.63	2.21	2.54	5.79	3.71	2.55	3.61	0.0569314
Rab2a	66.83	59.19	62.78	61.82	64.51	80.24	60.04	65.45	0.333829
Rab29	12.36	13.42	12.51	11.79	9.73	17.49	10.08	11.6	0.87672
Rab28	4.85	5.4	5.01	4.74	6.72	5.93	4.37	5.09	0.354449
Rab22a	5.3	5.6	5.8	6.45	6.19	4.78	5.75	5.54	0.582967
Rab21	12.9	12.51	13.23	14.21	12.38	13.23	12.95	12.92	0.427227
Rab20	6.32	6.73	7.61	9.7	10.26	20.22	7.7	11.35	0.140591
Rab1b	52.5	53.9	49.88	43.62	47.18	42.26	72.56	55.62	0.551869
Rab1a	61.32	59.33	63.75	70.83	64.09	54.16	51.54	57.94	0.112962
Rab18	19.65	20.92	21.11	22.94	21.93	19.6	18.82	20.18	0.321548
Rab17	13.71	13.94	12.92	11.13	12.45	26.08	14.89	16.31	0.191025
Rab14	13.59	13.08	13.01	12.42	10.77	9.44	11.51	11.05	0.00360627
Rab12	13.44	13.69	13.86	14.56	13.37	10.42	10.72	11.6	0.0153863
Rab11b-ps2	11.25	11.17	12.9	16.18	11.34	5.21	12.89	10.69	0.213415
Rab11b	10.77	9.32	10.59	11.84	11.71	13.35	10.39	11.69	0.197014
Rab11a	22.75	24.8	24.58	26.11	26.76	44.68	23.3	28.99	0.23084
Rab10	28.7	27.06	28.24	29.25	25.3	15.29	24.18	23.13	0.0340782
R3hdm4	4.63	4.52	4.74	5.1	5.42	3.82	7.03	5.41	0.351334
R3hdm2	11.63	13.44	12.48	12.44	13.09	5.4	12.46	10.94	0.30028
Qsox1	45.03	39.94	41.84	40.19	16.86	11.63	16.99	19.7	1.69377e-05
Qrich1	4.63	5.21	5.08	5.36	5	2.77	3.88	4.31	0.0713616
Qprt	98.87	78.94	78.17	57.19	46.09	49.38	81.72	60.83	0.159907
Qpct	3.3	2.96	3.14	3.11	9.29	13.24	3.68	7.52	0.0369931
Qk	5.06	5.26	5.75	6.86	7.84	6.25	4.15	5.91	0.733342
Qdpr	244.41	195.39	201.37	163.27	194.13	396.62	295.22	273.06	0.0958832
Qars	8.73	7.45	7.84	7.42	8.32	7.21	7.35	7.77	0.634239
Pzp	369.05	364	401.49	476.91	248.54	136.64	215.46	263.43	0.00282544
Pyurf	10.09	9.39	9.61	9.34	9.6	14.19	8.93	10.17	0.387095
Pym1	8.05	9.54	8.53	7.89	7.27	20.69	8.66	11.17	0.301216
Pygl	97.16	68.03	74.38	58.37	37.48	49.09	72.53	57.11	0.114019
Pycrl	28.73	31.35	32.79	38.28	20.87	40.28	26.74	28.74	0.454412
Pxmp4	40.18	29.96	33.68	30.82	20.29	18.76	22.43	21.78	0.00195698
Pxmp2	135.88	100.97	106.06	80.61	64.74	71.1	68.39	67.33	0.0162571
Pxk	9.61	7.44	8.91	9.8	8.6	6.61	7	7.68	0.0773717
Pxdc1	27.25	25.46	24.13	19.73	23.03	30.59	25.76	25.89	0.370771
Pwp1	5.7	5.76	5.76	5.74	4.97	6.49	6.92	6.44	0.317391
Purb	3.87	4.54	4.69	5.6	5.54	4.8	4.43	5.09	0.520032
Pura	6.35	6.29	6.84	7.88	5.87	3.74	5.64	5.48	0.0352553
Pum2	7.38	8.12	8.55	10.23	10.6	5.53	5.88	7.5	0.396586
Pum1	3.59	4.29	4.24	4.87	5.37	4.06	3.56	4.54	0.781121
Puf60	17.55	14.22	15.25	13.91	11.24	21.03	17.07	16.32	0.606829
Pttg1ip	49.46	47.71	45.09	38.19	34.4	46.3	39.77	41.15	0.224958
Pttg1	15.71	13.03	13.21	10.85	14.7	48.71	19.92	23.65	0.12556
Pts	7.05	7.68	7.06	6.38	8.51	8.18	7.14	7.33	0.127159
Ptprf	8.38	9.8	8.84	8.36	6.66	2.7	8.66	7.64	0.121528
Ptprb	4.64	5.14	4.94	5.07	7.83	4.7	3.97	5.2	0.592378
Ptpn6	7.96	7.9	7.27	5.88	9.2	7.88	8.44	8.13	0.083738
Ptpn12	6.55	6.38	7.02	8.22	9.56	8.14	7.13	8.29	0.105266
Ptpn11	7.81	8.94	9.67	12.25	11.3	6.43	10.26	9.66	0.862621
Ptpn1	5.6	5.69	6.89	9.37	6.66	3.37	4.88	5.8	0.179242
Ptpa	9.65	10.49	9.51	8.33	8.48	10.99	9.46	9.39	0.906704
Ptp4a2	45.45	47.77	48.42	51.86	67.75	63.72	47.45	55.95	0.0688863
Ptov1	12.84	13.61	13.01	12.7	13.46	19.83	16.92	16.51	0.0328488
Ptms	553.43	547.23	490.59	368.23	285.25	926.19	494.69	520.9	0.651241
Ptma	160.49	166.43	169.41	182.72	146.88	279.48	154	176.93	0.552431
Pth1r	2.6	3.57	3.16	3.31	10.14	11.87	5.57	7.63	0.00691138
Ptgs1	3.54	2.76	3.22	3.35	6.73	12.8	3.57	6.65	0.0724098
Ptgr2	7.76	7.61	7.12	5.93	6.03	3.78	9.88	6.75	0.721502
Ptgis	1.79	3.32	3.17	4.38	7.44	10.21	5.48	6.88	0.00842977
Ptges3-ps	85.55	101.32	103.92	125.85	80.36	71.73	64.96	76.66	0.0138007
Ptges3	63.13	79.66	80.43	99.15	63.89	117.91	48.34	73.57	0.78877
Pter	16.28	19.73	16.67	13.98	23.99	17.03	16.91	18.5	0.276949
Pten	14.2	14.38	15.52	17.95	13.64	11.08	11.07	12.39	0.0169729
Ptdss1	11.88	13.09	12.39	12.39	12.61	10.41	11.04	11.75	0.11483
Ptcd2	23.18	23.87	24.13	25.12	19.72	35.45	19.81	24.08	0.858821
Ptbp3	10.79	9.88	11.11	12.81	15.72	10.6	9.19	11.72	0.681399
Ptbp1	16.23	13.76	16.16	18.25	14.37	4.34	15.5	13.42	0.173881
Psmg4	29.55	25.97	27.29	26.67	31.19	69.56	26.59	36.62	0.212899
Psmg2	10.3	8.79	8.82	7.29	6.49	13.86	8.47	9.33	0.674978
Psmg1	18.57	19.01	17.05	13.67	15.49	46.69	19.61	23.41	0.241139
Psme4	14.8	14.3	15.52	17.68	14.13	10.82	13.9	14.29	0.0850377
Psme3	29.83	29.98	31.17	33.51	23.01	13.95	24.46	22.74	0.00737793
Psme2	36.24	26.57	30.66	29.15	30.35	130.41	31.81	53.61	0.239327
Psme1	69.36	61.53	61.32	52.94	67.97	156.91	80.9	92.01	0.105776
Psmd9	7.53	5.61	6.53	6.43	6.15	11.88	9.06	8.38	0.109047
Psmd8	59.77	55.84	53.77	45.82	48.51	107.41	64.87	67.63	0.203937
Psmd7	40.99	40.03	39.67	38.05	36.85	74.14	43.8	47.9	0.227424
Psmd6	42.73	38.56	40.38	39.67	31.45	62.24	37.93	42.84	0.640978
Psmd5	9.63	8	9.16	9.8	9.29	10.64	7.56	9.03	0.977999
Psmd4	39.73	37.83	37.11	33.52	30.87	88.41	47.27	51.57	0.202246
Psmd3	24.6	21.29	21.31	17.84	17.36	21.84	25.51	23.01	0.770044
Psmd2	47.61	44.89	44	38.89	34.25	31.84	52.18	44.13	0.54233
Psmd14	27.33	25.54	26.71	26.92	17.1	36.88	25.81	26	0.966412
Psmd13	32.32	25.82	28.02	25.92	22.62	50.67	29.35	32.73	0.382467
Psmd12	38.99	38.01	37.6	35.71	33.42	58.18	37.47	41.54	0.39012
Psmd11	17.13	16.03	15.68	13.86	12.1	13.96	15.92	14.6	0.193139
Psmd1	15.3	14.39	14.88	14.81	12.22	5.96	13.59	12.28	0.0677989
Psmc6	44.99	44.32	44.13	43.72	39.16	70.85	34.27	44.81	0.727261
Psmc5	66.18	63.78	62.44	57.2	53.53	123.16	76.03	78.66	0.213589
Psmc4	54.84	49.47	48.23	40.79	36.44	90.16	56.14	57.98	0.342164
Psmc3	52.34	49.45	47.28	40.59	43.61	96.92	61.31	62.71	0.152189
Psmc2	23.6	22.03	23.09	23.43	16.85	43.62	21.51	26	0.524829
Psmc1	68.26	59.45	59.1	49.61	41	109.16	84.76	74.33	0.259872
Psmb8	8.36	7.74	7.97	7.72	7.42	17.45	10.87	10.65	0.134161
Psmb7	27.3	25.87	25.57	23.22	26.85	45.02	42.61	36.26	0.0258501
Psmb6	74.31	68.01	66.58	56.91	70.57	204.33	106.86	112.06	0.094404
Psmb5	108.26	97.66	101.44	99.8	94.18	214.51	158.72	147.51	0.0809005
Psmb4	114.23	103.66	102	88.71	93.72	284.81	135.35	153.22	0.171348
Psmb3	56.76	52.33	51.65	46.43	49.56	165.67	62.07	80.61	0.201422
Psmb2	82.39	75.31	74.27	64.84	72.99	112.73	74.62	83.01	0.284734
Psmb10	26.95	27.37	24.35	18.97	30.87	85.02	36.9	44.26	0.091506
Psmb1	49.16	48.75	47.04	43.55	46.54	103.4	46.15	58.15	0.273223
Psma7	59.83	54.17	52.74	44.82	62.45	169.46	66.37	84.64	0.140544
Psma6	112.78	121.01	114.23	107.25	99.9	343.17	130.06	167.96	0.237904
Psma5	46.52	51.16	47.05	44.06	41.31	102.04	58.85	62.67	0.190785
Psma4	74.07	72.96	67.66	55.97	53.94	89.95	71.26	68.31	0.71877
Psma3	37.01	35.75	37.14	38.16	35.8	73.86	35.12	43.57	0.312644
Psma2	32.49	29.39	30.01	28.15	38.18	74.68	35.26	43.65	0.0970662
Psma1	51.91	54.65	52.92	51.98	42.75	88.77	53.58	58.95	0.440466
Pskh1	8.39	7.71	8.39	9.06	7.98	2.18	8.25	6.96	0.205298
Psip1	6.85	8.62	7.26	6.22	6.54	6.82	7.07	6.76	0.430608
Psenen	59.21	50.4	53.16	49.57	57.24	134.8	48.91	71.27	0.249574
Psen2	48.91	50.74	43.7	31.8	11.41	29.04	20.69	21.22	0.00599059
Psen1	7.53	6.9	7.24	7.4	5.09	5.48	5.9	6.13	0.000912526
Psap	105.72	110.48	105.7	100.69	104.58	104.75	119.55	120.34	0.218436
Prrg2	10.09	10.21	9.47	8.2	8.62	13.09	13.73	11.4	0.122253
Prrc2a	6.27	6.97	7.6	9.44	7.51	3.22	7.51	7.08	0.358069
Prr16	16.51	14.37	16.39	18.07	13.74	9.85	10.92	12.01	0.00574434
Prr13	33.12	38.88	32.48	25.58	21.05	46.57	34.02	32.37	0.872772
Prpsap2	9.28	7.63	8.44	8.52	5.94	8.42	6.89	7.11	0.0655118
Prpsap1	20.12	17.97	18.17	16.54	13.09	25.85	23.65	21.71	0.358286
Prps2	3.75	3.93	3.64	3.29	4.86	4.05	5.84	4.85	0.0187934
Prps1l3	26.82	25.14	27.23	29.49	15.65	19.75	20.48	20.11	0.00127639
Prps1	22.09	22.35	21.81	21.24	16.62	14.92	17.74	17.03	0.000176541
Prph	0.3	1.03	0.73	0.86	6.82	9.96	4.15	5.55	0.00331248
Prpf8	18.24	17.27	17.63	17.48	13.61	5.97	17.52	15.32	0.12061
Prpf6	13.38	16.91	14.99	14.88	7.58	8.21	13.63	11.24	0.0214839
Prpf40a	5.97	5.79	6.1	6.48	6.69	4.07	4.63	5.28	0.166925
Prpf19	14.86	15.13	15.29	15.82	13.57	8.85	18.03	15.23	0.508792
Prpf18	6.51	5.8	6.53	7.32	6.18	4.99	7.85	6.37	0.783134
Proz	58.63	52.28	50.96	42.07	33.25	12.08	37.98	32.93	0.0170761
Prox1os	9.1	6.76	6.91	4.88	8.51	10.72	5.22	7.1	0.52565
Prox1	11.63	7.15	12.68	19.35	10.97	3.12	9.21	9.46	0.19033
Pros1	18.34	15.62	18.01	19.91	12.46	9.99	12.03	12.92	0.0014092
Prorsd1	10.82	12.41	11.24	10.34	11.59	23.86	11.96	14.04	0.20386
Prodh2	81.78	56.01	59.51	40.86	44.26	78.97	61.72	61.37	0.859301
Proc	172.38	136.78	145.78	128.05	98.54	120.79	153.97	131.28	0.238652
Prnp	20.02	21.83	18.88	14.84	10.96	12.46	14.01	13.01	0.00799143
Prmt1	7.25	6.92	6.74	6.06	9.44	13.74	7.18	9.13	0.0675752
Prlr	2.8	3.24	2.6	1.78	10.89	3.64	3.97	5.77	0.0882855
Prkra	12.25	12.53	10.86	7.89	11.35	14.25	10.02	10.99	0.601219
Prkd3	12.46	11.37	12.68	14.23	17.1	10.52	17.2	15.35	0.208288
Prkcsh	15.26	14.14	14.26	13.39	8.29	16.99	12.21	13.61	0.449423
Prkar2a	17.61	17.35	18.2	19.76	11.99	8.06	11.5	12.02	0.000534156
Prkar1a	42.08	42.15	42.49	42.61	48.77	47.13	42.48	45.66	0.0337082
Prkacb	5.79	5.6	5.85	6.15	7.14	3.71	5.16	5.54	0.542518
Prkaca	25.28	29.03	25.34	21.99	19.66	13.27	27.32	21.73	0.179818
Prkab1	7.77	7.76	7.43	6.69	8.14	5.86	8.37	7.91	0.810984
Prkaa2	8.97	12.01	11.12	12.41	9.86	3.67	7.56	8.12	0.0449839
Prkaa1	4.13	2.76	3.65	4.1	5.34	2.94	3.74	4.09	0.559017
Prg4	12.98	11.74	14.37	18.59	5.15	5.46	3.86	6.66	0.00123835
Prepl	8.15	7.98	8.97	10.65	5.04	2.12	4.68	4.99	0.00224176
Prelp	8.39	15.18	12.24	13.22	16.04	8.97	13.7	13.22	0.735379
Prelid3b	27.69	28.1	26.64	24.39	25.69	43.78	26.55	29.53	0.317207
Prelid2	1.28	1.2	0.98	0.46	5.1	9.8	1.08	4.09	0.0680297
Prelid1	80.12	70.68	75.01	73.41	85.39	125.97	79.22	89.83	0.106701
Preb	11.99	12.4	11.96	11.43	10.29	15.38	14.46	13.75	0.225958
Prdx6	181.07	161.71	157.52	130.99	121.23	201.47	160.23	157.67	0.908307
Prdx5	196.77	155.98	164.27	141.57	117.53	355.68	181.55	193.21	0.397934
Prdx4	49.22	42.31	43.19	38.56	34.06	56.36	37.26	40.83	0.832744
Prdx3	133.45	106.46	111.83	95.1	103.5	143.99	112.52	117.69	0.539061
Prdx2	67.48	63.3	61.87	55.44	55.22	159.84	66.24	83.27	0.266008
Prdx1	621.63	584.79	596.07	590.53	606.1	1443.98	496.06	748.95	0.331028
Prcc	13.67	13.76	13.89	14.36	11.17	22.37	11.22	14.19	0.768288
Pqlc1	10.43	9.82	10.18	10.4	8.27	11.54	14.58	12.3	0.305931
Pqbp1	18.5	16.2	16.33	14.43	15.05	29.16	20.95	20.82	0.140478
Ppt1	7.52	6.38	6.55	5.83	6.38	6.22	5.96	6.46	0.43127
Ppp6r3	8.01	6.53	7.53	7.97	7.94	3.62	6.29	6.46	0.187162
Ppp6r1	16.31	18.98	17.6	17.52	13.89	9.98	17.1	15.15	0.066826
Ppp6c	19.04	17.91	18.93	19.75	17.86	21	13.71	16.79	0.351437
Ppp5c	16	14.93	14.68	13.16	16.19	8.75	18.22	15.15	0.9592
Ppp4r3b	9.46	8.43	10.63	13.89	12.01	7.57	7.37	9.32	0.375057
Ppp4r2	5.88	6.02	6.39	7.35	6.85	6.13	5.22	6.23	0.542164
Ppp4r1	5.21	4.92	5.37	6.06	5.85	3.32	4.32	4.82	0.208241
Ppp4c	10.06	9.05	9.63	9.71	8.25	17.88	10.87	11.48	0.268272
Ppp3r1	16.03	17.1	17.43	19.03	23.21	28.61	15.41	20.91	0.148966
Ppp3cb	4.74	3.88	4.21	4.04	4.81	4.61	4.19	4.51	0.217723
Ppp3ca	3.6	3.01	3.19	2.94	5.05	9.21	3.78	5.37	0.0645491
Ppp2r5e	16.86	12.58	15.37	16.75	16.13	7.65	12.28	12.71	0.162309
Ppp2r5d	8.77	8.53	8.41	8	8.35	4.91	10.31	8.53	0.733392
Ppp2r5c	8.51	9.11	9.29	10.38	12.03	17.55	8.73	11.91	0.135236
Ppp2r5a	17.36	19.59	18.55	18.58	19.93	16.78	18.76	18.4	0.948829
Ppp2r2d	5.05	5.11	4.97	4.82	7.32	8.61	6.63	7.23	0.00110746
Ppp2r2a	5.57	5.12	5.17	4.85	4.99	5.66	4.1	4.76	0.428112
Ppp2r1a	19.48	19	18.74	17.55	16.52	17.05	23.82	20.58	0.663377
Ppp2cb	28.08	30.47	31.07	34.48	39.96	56.12	30.73	38.94	0.105906
Ppp2ca	24.9	21.26	24.38	26.66	23.16	29.61	18.82	23.32	0.825311
Ppp1r9b	1.76	3.45	2.89	3.45	5.01	3.77	3.63	3.91	0.0571159
Ppp1r3c	18.94	9.19	13.26	11.63	5.67	5.99	6.07	5.94	0.0122319
Ppp1r3b	54.06	59.56	54.78	51.17	37.34	17.36	21.57	26.38	0.00074927
Ppp1r37	15.05	15.94	16.33	17.97	13.14	13.87	19.06	16.53	0.665722
Ppp1r35	17.01	13.38	13.61	10.41	13.94	41.16	22.88	22.69	0.0968081
Ppp1r21	6.16	7.26	6.25	5.28	7.24	4.03	5.65	5.82	0.50059
Ppp1r2	14.84	15.81	16.51	18.81	24.79	33.34	16.6	22.52	0.0711379
Ppp1r15b	17.41	21.53	19.44	19.51	16.6	15.73	12.64	15.91	0.0129929
Ppp1r15a	2.28	3.07	3.43	5	5.53	6.26	4.22	5.06	0.0433143
Ppp1r14b	16	16.65	15.31	13.17	17.4	34.69	20.89	21.96	0.0708042
Ppp1r12c	5.5	5.59	5.77	6.28	7.2	8.8	6.15	6.89	0.0452889
Ppp1r11	20.3	21.1	19.95	18.51	19.36	29.01	15.75	19.78	0.738681
Ppp1ccb	5.51	6.77	5.95	5.6	7.47	6.41	6.35	6.11	0.184215
Ppp1cc	16.62	15.82	16.65	17.71	22.11	18.98	21.02	20.26	0.00223807
Ppp1cb	14.88	16.01	16.67	19.3	19.8	17.5	12.81	16.36	0.956926
Ppme1	11.61	9.98	11.16	11.93	9.04	7.09	9.11	8.94	0.0066365
Ppm1m	8.72	7.49	7.73	7	7.59	7.81	10.14	8.69	0.275826
Ppm1k	8.92	7.48	8.22	8.33	5.06	3.43	4.89	5.03	0.000310164
Ppm1g	10.38	9.7	10.08	10.2	11.75	11.79	11.75	11.66	2.93506e-05
Ppm1f	5.72	6.02	5.87	5.83	4.81	2.12	5.56	4.63	0.0791033
Ppm1b	23.59	23.36	23.64	23.65	17.55	19.87	25.6	21.9	0.221864
Ppm1a	8.88	8.98	9.44	10.33	12.02	10.58	12.26	11.74	0.00411678
Ppil2	5.54	6.11	5.75	5.61	5.58	3.79	6.43	5.37	0.446928
Ppil1	9.11	7.71	7.82	6.53	5.58	6.14	6.71	6.05	0.0274855
Ppif	13.78	12.83	11.82	8.88	7.03	10.04	11.64	10.03	0.185519
Ppid	12.61	11.81	12.4	12.63	7.38	14.42	9.18	10.47	0.232086
Ppic	2.92	4.02	3.63	3.98	5.86	7.79	3.39	5	0.0967162
Ppib	32.29	26.84	27.37	22.9	16.9	13.96	21.98	19.7	0.0120226
Ppia	140.56	143.22	135.45	123.62	145.9	469.48	133.38	213.51	0.229697
Pphln1	5.2	5.48	5.16	4.85	4.77	2.34	4.33	4.29	0.067777
Ppdpf	69.78	70.13	62.7	48.55	48.14	117.78	56.34	67.17	0.581515
Ppcs	22.13	24.84	22.84	21.26	19.75	58.25	27.6	32.5	0.209522
Ppat	7.08	5.96	7.19	8.53	10.79	10.63	10.36	10.38	0.000770039
Pparg	3.84	4.47	3.91	3.38	7.69	12.87	6.34	8.18	0.0147922
Ppara	17.76	15.32	18.44	21.99	18.06	4.7	23.89	18.87	0.660558
Ppa2	7.11	6.64	6.51	5.69	6.23	14.77	6.79	8.36	0.246631
Ppa1	120.91	123.36	115.43	102.36	62.45	125.25	72.88	86.03	0.0939875
Por	106.16	71.51	84.25	74.18	64.48	103.36	121.35	110.06	0.322531
Pop7	6.53	7.13	6.17	4.79	4.76	11.69	7.43	7.45	0.310361
Pop5	32.7	30.73	31.23	30.58	28.86	75.8	30.28	38.77	0.313784
Pon3	21.98	19.42	21.09	21.82	19.83	17.32	19.3	20.12	0.0661291
Pon2	9.16	8.5	8.75	8.58	9.28	12.87	10.02	10.44	0.0525624
Pon1	301.25	251.39	258.62	221.23	237.25	243.55	207.49	234.22	0.184016
Pomp	34.76	31.68	32.55	31.11	28.33	71.75	34.11	40.07	0.299813
Polr3k	8.18	8.16	8.06	7.96	6.58	12.3	7.22	8.28	0.706892
Polr3gl	5.14	5.68	5.24	4.95	6.34	14.75	7.4	8.22	0.0849098
Polr3c	8.12	7.81	7.72	7.18	7.87	5.03	6.77	6.75	0.124986
Polr2m	40.95	43.6	42.63	42.85	42.19	44.8	41.08	41.8	0.969413
Polr2l	19.63	21.11	19.44	17.55	16.23	51.07	32.69	30.11	0.118831
Polr2k	23.77	26.49	24.39	22.87	23.06	77.31	27.49	35.41	0.234969
Polr2j	12.7	13.85	11.79	8.87	6.37	16.31	20.9	13.95	0.45298
Polr2i	26.02	27.82	24.83	20.9	16.94	67.29	29.48	33.03	0.319674
Polr2h	9.47	10.52	10.26	10.76	8.86	21.1	7.25	11.17	0.576328
Polr2g	11.32	14.15	13.03	13.73	12.18	31.66	13.12	16.58	0.28745
Polr2f	12.13	11.54	11.01	9.46	11.01	28.21	11.82	14.56	0.233416
Polr2e	10.39	10.78	10.32	9.89	12.26	22.67	15.27	15.27	0.0352593
Polr2d	6.71	8.19	7.92	8.96	6.84	7.7	7.3	7.3	0.232933
Polr2c	5.14	6.61	6.14	6.72	7.5	11.2	5.55	7.33	0.2096
Polr2b	14.43	14.55	13.87	12.6	7.7	4.7	11.42	9.47	0.0100048
Polr1d	20.51	19.54	21.17	23.15	22.77	69.47	21.52	33.26	0.21314
Polr1c	12.1	10.55	11.22	10.88	10.71	16.25	11.49	11.79	0.330261
Pole4	24.85	20.93	23.71	25.52	19.01	27.49	21.6	21.53	0.53878
Pole3	15.16	12.95	13.8	13.09	13.89	27.56	17.05	18.05	0.121306
Poldip2	23.11	23.87	21.8	18.44	23.6	20.7	30.65	25.17	0.22952
Pold2	7.51	8.19	7.27	6.21	6.38	6.69	10.89	8.34	0.508264
Pnrc2	32.89	31.66	35.1	40.86	36.06	42.06	19.36	30.31	0.566554
Pnrc1	36.18	35.56	47.68	70.67	32.48	44.96	19.2	33.18	0.173164
Pnpt1	9.19	9.03	8.94	8.73	7.71	4.18	6.14	6.45	0.00827201
Pnpo	55	59.74	52.08	41.49	38.82	45.58	54.3	47.77	0.318068
Pnpla8	10.83	10.65	11.25	12.43	12.43	8.27	11.18	11.26	0.621751
Pnpla7	15.71	14.88	14.43	12.74	13.39	21.9	22.91	18.7	0.0757669
Pnpla2	26.96	22.3	24.93	25.53	28.33	27.65	42.76	35.21	0.0582042
Pnp	16.87	17.94	17.64	17.89	14.02	31.62	8.02	16.58	0.996301
Pno1	36.98	34.64	34.29	30.75	28.63	29.84	25.32	27.76	0.00783644
Pnkp	8.61	8.7	7.74	5.93	6.09	7.86	10.74	8.3	0.677934
Pmvk	28.13	37.34	25.36	10.66	35.65	72.58	68.27	52.5	0.0192897
Pmpcb	30.91	26.32	26.91	23.5	25.84	47.59	28.79	32.57	0.228737
Pmpca	16.63	12.65	13.24	10.43	12.56	8.22	18.36	13.82	0.998501
Pmp22	3.02	3.06	2.81	2.37	6.35	5.12	4.34	4.78	0.00227543
Pmm2	9.45	8.3	8.42	7.49	6.31	5.01	6.98	6.37	0.00805979
Pmf1	4.29	3.78	3.33	1.93	7.23	16.56	7.4	8.92	0.0255685
Pm20d1	12.06	9.35	10.12	9.02	6.11	3.59	8.27	7.29	0.0201402
Plxnd1	1.81	2.65	2.38	2.68	4.86	2.31	2.4	3.05	0.260742
Plxnb2	13.72	15.92	15.32	16.17	10.36	5.93	11.72	11.53	0.0100993
Plvap	15.33	23.06	19.49	20.29	30.46	44.18	29.3	32.83	0.00806302
Pltp	7.46	11.11	8.93	8.15	13.26	8.26	30.41	22.93	0.0982453
Plscr4	1.85	2.23	2.01	1.95	5.19	3.58	2.62	3.33	0.0226788
Plscr2	16.52	14.25	14.23	11.97	13.51	18.16	12.47	14.22	0.828473
Plscr1	9.16	10.5	10.74	12.49	8.09	6.71	12.84	10.29	0.441422
Pls3	28.1	21.66	23.19	20.09	23.63	17.07	25.18	22.72	0.669432
Plrg1	12.16	10.43	11.28	11.3	8.69	14.63	10.07	11.09	0.899365
Plpp3	31.31	23.63	27.58	27.72	36.04	29.83	35.46	35.64	0.0209927
Plpp2	10.94	15.08	12.09	10.28	14.8	23.06	18.35	18.18	0.0176064
Plpp1	6.17	7.69	7.47	8.6	9.75	9.57	6.09	8.21	0.384556
Plk3	23.97	21.98	20.13	14.59	14.82	16.81	26.82	23.18	0.946511
Plk2	3.13	3.04	3.12	3.19	5.73	3.48	3.32	3.91	0.125114
Plin5	46.43	36.05	38.83	34.24	18.52	21.68	27.15	24.2	0.00265577
Plin3	8.68	9.9	8.64	7.41	7.09	8.09	15.05	10.8	0.42117
Plin2	79.69	88.56	78.02	66.63	41.39	69.92	68.19	70.3	0.107834
Plg	297.29	285.76	281.76	260.94	155.12	62.67	168.81	168.81	0.00176021
Plekho1	3.89	4.2	4.83	6.38	9.62	14.64	3.95	7.8	0.117561
Plekhj1	15.03	15.25	14.1	12.06	12.83	28.51	16.6	17.51	0.2174
Plekhf2	6.87	5.67	6.77	7.77	9.37	9.76	6.18	8.21	0.127279
Plekhb2	3.54	5.2	4.31	4.24	6.36	3.81	4.88	4.91	0.325918
Plekhb1	19.88	24.05	18.86	12.6	33.24	35.53	49.97	37.8	0.0037181
Plekha8	5.48	6.58	6.38	6.99	6.27	6.7	5.13	6.11	0.532121
Plekha3	13.56	11.21	13.32	15.16	13.69	9.42	9.32	11	0.109193
Pld3	5.51	5.43	5.04	4.17	5.96	5.28	5.37	5.81	0.152558
Plcxd2	14.48	22.05	18.05	17.75	6.68	3.15	9.85	8.65	0.00209738
Plbd2	9.05	8.53	8.25	7.14	5.81	5.69	7.89	7.44	0.0681118
Plbd1	24.25	17.07	18.74	14.95	20.31	15.91	18.18	17.95	0.77097
Plac8	7.54	8.52	10.25	14.6	22.32	46.98	9.43	21.56	0.114004
Plaa	9.2	8.46	9.34	10.25	9.88	10.71	9.09	10.02	0.259761
Pla2g7	2.49	2.34	2.76	3.48	5.73	7.36	2.06	4.28	0.119483
Pla2g15	5.98	4.65	4.95	4.2	4.84	4.6	4.19	4.66	0.386362
Pla2g12b	47.85	37.22	39.25	32.29	22.09	52.59	35.3	35.52	0.706759
Pla2g12a	4.18	3.87	4.47	5.3	7.82	19.21	8.14	10.35	0.0419615
Pla1a	17.89	12.82	14.34	12.43	12.38	8.34	13.42	12.14	0.144504
Pkp4	10.89	15.67	14.21	16.06	18.23	20.34	14.51	16.75	0.104552
Pkp2	7.91	6.82	6.57	5.01	5.69	5.89	7.28	6.56	0.760088
Pkm	4.29	6.78	6.08	7.12	10.58	16.27	7.47	10.37	0.0395111
Pklr	84.02	51.35	63.11	54.62	54.11	11.51	136.97	76.28	0.820317
Pkig	5.97	6.73	6.49	6.69	8.36	13.49	6.39	8.3	0.132254
Pkdcc	11.01	12.6	12.14	13	7.64	13.37	8.63	10.03	0.136836
Pja2	5.99	6.65	6.78	7.77	7.32	4.7	6.1	6.65	0.398361
Pja1	24.45	23.33	21.95	18.19	14.1	12.73	25.11	18.36	0.204839
Pitrm1	5.78	4.77	4.76	3.76	6.47	3.39	6.29	5.86	0.408863
Pitpnc1	3.99	3.9	3.8	3.53	7.39	2.69	4.94	5.24	0.239876
Pitpnb	16.57	16.36	16.3	15.83	17.12	7.12	16.54	13.91	0.302695
Pitpna	17.96	17.33	17.83	18.32	28.63	31.65	18.73	23.9	0.0321406
Pithd1	11.64	14.24	12.36	11.14	11.04	16.34	13	12.87	0.482541
Pir	3.68	4.03	3.58	3.02	5.17	10.07	7.52	7.08	0.00934742
Pipox	145.11	115.73	116.79	88.58	96.78	72.2	124.97	100.31	0.298379
Pip5k1c	4.29	3.56	3.78	3.44	4.76	1.78	4.84	4.03	0.915239
Pip4p2	8.97	9.87	10.73	13.5	10.04	8.94	8.47	9.34	0.179751
Pip4p1	5.6	5.68	5.64	5.71	6.21	4.72	7.91	6.16	0.396284
Pip4k2a	3.09	3.2	3.22	3.39	6.1	4.82	2.91	4.02	0.117528
Pink1	66.62	57.56	58.26	49.96	77.81	110.79	116.51	97.41	0.00369239
Pin4	17.32	17.34	15.42	11.69	12.12	56.32	29.53	27.65	0.135921
Pim3	24.2	15.64	25.79	37.82	35.05	17.41	43.95	35.89	0.356555
Pik3r1	7.59	8.02	7.98	8.41	8.65	3.78	6.8	6.88	0.200412
Pik3ca	3.9	4.04	4.47	5.42	5.03	3.69	3.53	4.21	0.502393
Pik3c3	4.29	3.42	4.07	4.53	5.19	4.35	5.75	5.16	0.031986
Pik3c2a	3.56	3.16	4.51	6.73	4.78	0.45	2.36	3	0.17442
Pik3ap1	8.67	8.75	8.62	8.44	14.17	4.48	12.07	11.29	0.403644
Pih1d1	25.02	20.88	20.93	16.98	21.77	40.23	29.99	28.29	0.0708419
Pigyl	41.36	38.53	37.26	31.76	30.41	78.12	51.59	47.22	0.197512
Pigx	11.01	9.44	9.81	8.88	12.7	29.55	9.2	14.71	0.18437
Pigr	289.02	273.91	271.84	254.77	175.94	147.73	179.4	190.29	0.000132334
Pigp	9.89	8.09	8.41	7.27	14.56	34.75	9.57	16.59	0.107354
Pigf	6.53	5.2	5.55	4.87	5.55	9.81	4.56	5.76	0.496286
Pid1	15.86	14.19	14.83	14.59	9.81	6.46	8.76	9.06	0.000220924
Picalm	8.74	7.99	8.81	9.58	9.62	6.61	6.42	7.82	0.198965
Pias2	9.33	10.75	10.36	10.99	12.6	8.71	9.85	10.52	0.946254
Pi4kb	5.28	4.66	4.86	4.69	4.9	3.38	6.14	5.37	0.908195
Pi4k2b	14.1	15.11	17.95	24.7	17.22	9.47	14.25	14.82	0.213073
Pi4k2a	10.46	10.66	10.59	10.62	7.5	5.62	8.51	8.08	0.00261398
Phyh	1872.28	1669.18	1575.59	1174.98	670.11	837.76	1481.81	1107.24	0.0541677
Phospho2	10.08	9.03	10.66	13.02	9.67	10.07	7.04	8.72	0.141936
Phldb2	4.92	6.93	5.81	5.53	5.6	7.02	6.09	6.29	0.415717
Phlda1	73.51	38.79	43.04	16.53	9.79	19.93	19.05	17.68	0.0696164
Phf5a	17.98	13.19	15.82	16.36	18.77	48.83	17.23	24.7	0.169634
Phf23	6.91	7.02	6.96	6.88	6.6	9.35	6.56	7.27	0.474489
Phf10	4.25	4.46	4.85	5.77	5.27	6.06	4.05	4.93	0.661665
Phb2	50.62	47.55	43.51	32.64	46.32	81.31	62.64	59.45	0.0615698
Phb	57.68	51.28	50.24	41.59	40.47	89.38	56.34	59.12	0.339782
Phax	12.42	9.79	11.79	13.32	9.37	15.89	9.78	11.11	0.865015
Phactr4	7.65	7.23	7.65	8.14	7.09	2.01	5.88	5.59	0.0631674
Pgrmc2	13.58	13.15	12.55	11.02	12.09	15.66	16.38	15.06	0.0889921
Pgrmc1	773.1	642.05	652.21	533.37	415.92	942.02	743.34	722.29	0.656572
Pgpep1	15	14.84	14.22	12.78	9.59	7.95	12.22	10.25	0.00610898
Pgp	19.52	18.04	19.57	21.45	19.88	39.61	30.72	27.97	0.0533595
Pglyrp2	43.23	36.22	37	31.55	23.69	21.95	23.57	26.33	0.00218907
Pgls	31.89	26.66	27.76	24.87	23.73	69.95	25.9	35.52	0.348772
Pgk1	220.32	198.29	193.21	163.4	149.52	205.05	205.77	185.06	0.687241
Pgghg	7.41	6.61	6.61	5.81	6.15	5.39	11.05	8.09	0.448113
Pgd	7.28	5.93	6.04	4.92	5.63	8.7	8.02	7.56	0.128594
Pgam1	93.71	77.99	82.59	76.1	56.41	24.64	80.65	62.01	0.0731332
Pfn1	98.21	95.56	90.09	77.48	108.86	192.59	136.93	132.99	0.0284291
Pfkm	3.83	6.22	4.37	3.12	5.22	4.63	7.36	6.05	0.159241
Pfkl	7.16	6.66	6.55	5.89	5.79	8.03	8.3	7.48	0.227017
Pfdn6	17.19	14.49	13.66	9.47	12.03	27.88	33.02	22.5	0.077125
Pfdn5	68.39	82.21	73.26	69.78	90.58	241.14	75.66	113.08	0.185524
Pfdn4	6.2	4.92	5.16	4.41	4.77	12.22	3.58	5.84	0.494555
Pfdn2	17.06	14.52	15.14	13.9	10.97	23.36	22.44	18.24	0.261516
Pfdn1	31.1	31.18	27.26	19.62	19.79	45.3	29.99	29.4	0.542393
Pex7	9.39	7.65	8.46	8.36	9.55	15.99	12.28	11.61	0.0312172
Pex6	23.56	25.35	23.52	21.54	16.18	23.95	30.98	25.18	0.858961
Pex5	34.98	31.19	30.5	25.53	22.18	19.54	41.33	30.67	0.702154
Pex2	32.36	32.84	30.95	27.53	20.61	32.61	25.06	25.88	0.126785
Pex19	27.6	27.86	26.13	23.13	26.54	25.63	35.52	30.14	0.236404
Pex16	38.29	31.09	29.13	17.89	17.26	30.75	43.41	31.3	0.824094
Pex13	17.81	18.08	17.39	16.02	13.22	21.34	12.58	15.58	0.452782
Pex11a	22.04	22.51	23.08	24.87	19.81	16.45	31.9	25.66	0.926478
Pet100	8.7	12.21	9.29	6.85	8.48	31.45	15.59	14.67	0.149967
Pes1	9.43	10.3	9.21	7.77	8.68	9.4	11.53	9.99	0.401489
Perp	51.43	51.56	44.85	31.4	42.48	71.79	59.64	57.08	0.142177
Per2	7.02	6.9	7.47	8.55	4.95	1.99	4.74	4.45	0.00451242
Per1	2.38	1.01	3.02	5.72	5.83	2.34	8.38	6.19	0.147379
Pepd	18.22	15.68	16.1	14.28	14.23	20.86	19.86	18.19	0.232997
Pemt	230.91	181.07	181.99	134.93	158.04	400.83	211.43	236.05	0.260905
Pef1	25.41	22.69	22.67	19.96	19.68	25.28	25.96	23.65	0.610086
Pecr	192.12	140.72	151.28	122.05	98.61	182.59	154.46	138.73	0.74098
Pecam1	3.77	3.33	3.88	4.53	6	5.74	2.22	4.27	0.478798
Pebp1	107.71	89.88	95.02	88.71	91.09	145.76	147.43	127.13	0.056459
Pea15a	6.23	8.69	8.61	10.83	16.52	12.17	7.9	11.01	0.151641
Pdzk1	7.99	8.56	7.07	4.73	5.79	2.36	14.63	8.32	0.808948
Pdzd11	10.77	8.44	9.53	9.42	7.66	8.73	7.67	7.86	0.0282147
Pdxk	8.61	10.77	10.65	12.46	7.86	1.71	9.54	7.89	0.0874928
Pdxdc1	9.92	9.12	9.43	9.28	7.71	2.78	8.45	7.01	0.0611359
Pdrg1	6.37	7.9	7.61	8.59	5.71	19.82	7.2	9.99	0.376537
Pdlim5	6.62	7.04	6.73	6.42	7.8	4.99	8.85	7.63	0.488531
Pdlim1	10.64	9.68	10.08	9.9	7.86	9.68	8.93	8.6	0.0228989
Pdk2	35.08	36.6	32.53	26.24	20.89	13.17	37.55	27.25	0.21095
Pdk1	13.03	10.96	11.46	10.41	19.02	13.26	19.81	17.03	0.0099469
Pdia6	46.4	40.35	49.27	60.71	23.38	37.69	33.17	36.86	0.0225973
Pdia5	21.57	23.86	22.24	21.26	11.7	19.34	13.23	15.81	0.00650606
Pdia4	36.2	43.53	54.28	83.89	23.29	18.74	27.21	37.53	0.0481367
Pdia3	129.27	114.93	137.35	167.34	74.87	147.22	71.01	107.02	0.124785
Pdhx	8.81	8.31	9.4	11.16	7.2	10.06	11.01	9.92	0.904404
Pdhb	51.99	42.85	46.76	45.89	53.54	83.62	62.16	62.28	0.0323328
Pdha1	28.86	25.01	26.68	25.83	30.01	19.21	41.9	32.46	0.398431
Pde8a	10.73	10.91	10.67	10.49	13.08	6.22	10.4	10.21	0.626594
Pde3b	9.74	9.06	9.45	9.55	8.68	7.03	7.55	8.36	0.00852883
Pdcl	8.41	7.22	8.14	8.78	8.45	11.81	8.34	9.38	0.16984
Pdcd6ip	20.08	17.45	19.28	20.35	16.68	11.84	18.21	17.42	0.0845792
Pdcd6	38.83	33.63	32.57	24.99	26.66	46.23	38.44	34.98	0.443354
Pdcd5-ps	42.73	41.4	41.83	41.82	60.01	185.53	39.4	76.68	0.187872
Pdcd5	9.58	9.97	8.83	6.84	8.58	32.38	11.68	14.96	0.182259
Pdcd4	30.37	34.98	29.99	24.43	18.01	23.75	23.13	22.38	0.0180363
Pdcd2l	7.79	7.13	7.02	6.18	8.87	13.12	10.53	10.23	0.008348
Pdcd10	15	14.11	16.51	20.29	23.3	32.57	12.79	20.29	0.230205
Pdap1	9.77	10.52	8.62	5.62	5.22	9.33	15.2	9.91	0.600485
Pcyt2	72.7	67.09	62.99	49	60.17	97.32	113.59	88.77	0.0699968
Pcyt1a	9.88	10.9	10.74	11.29	11.26	2.93	11.88	9.8	0.434927
Pcyox1	24.12	22.28	22.95	22.4	21.42	12.03	21.74	21.28	0.162926
Pcx	103.55	82.4	86.22	73.75	56.86	52.23	108.02	87.54	0.5064
Pctp	17.74	18.01	14.55	8.01	32.61	24.38	31.55	27.76	0.00285229
Pcsk9	14.03	19.74	13.16	5.61	12.54	10.61	15.29	14.19	0.993349
Pcsk6	11.14	10.84	11.47	12.42	9.47	6.19	11.77	11.49	0.240007
Pcsk4	2.41	1.91	2.4	2.89	4.79	6.12	9.52	6.78	0.00493414
Pcp4l1	2.29	5.72	4.58	5.66	17.19	18.29	7.42	12.09	0.0129347
Pcolce	2.56	4.53	3.94	4.7	5.4	5.32	5.03	4.94	0.0476188
Pcnp	23.04	24.53	24.33	25.25	25.09	26.43	19.66	22.89	0.637035
Pcna	20.78	17.03	18.69	18.38	21.18	33.83	22.71	23.84	0.0656526
Pcmtd2	9.15	7.77	8.6	8.97	6.93	7.12	8.05	7.73	0.0271076
Pcmtd1	18.22	17.07	17.87	18.34	18.89	14.72	18.55	17.75	0.702652
Pck1	506.64	107.21	427.46	670.38	758.25	442.11	712.35	688.72	0.157835
Pccb	91.01	74.57	77.82	67.67	57.38	69.19	88.54	73.73	0.51795
Pcca	18.56	13.8	13.8	9.18	10.32	7.83	17.63	13.25	0.598643
Pcbp2	26.7	21.47	24.67	25.84	39.48	18.43	26.08	27.34	0.508641
Pcbp1	147.03	137.98	134.9	119.46	90.75	100.98	148.37	119.94	0.203496
Pcbd2	33.24	34.06	30.32	23.85	23.95	46.92	51.25	37.16	0.195182
Pcbd1	356.93	361.55	336.79	295.53	333.2	551.48	402.59	398.54	0.135345
Pbx2	5.23	4.75	4.77	4.26	5.32	5.05	4.9	4.94	0.221707
Pbld2	59.72	55.8	52.41	41.45	60.68	73.99	74.64	67.06	0.0170269
Pbld1	46.98	47.79	42.41	32.89	52.68	37.83	52.8	46.85	0.345737
Paxx	10.65	8.59	7.96	4.6	5.64	22.61	9.55	10.7	0.321851
Pawr	7.01	6.3	7.7	9.68	9.17	7.98	11.08	10.16	0.0985766
Patl1	4.78	4.12	4.78	5.39	6.45	1.77	3.88	4.37	0.537857
Parva	10.31	10.36	9.97	9.22	8.34	7.09	9.43	8.8	0.0324791
Parp9	9.33	11.59	10.18	9.52	7.8	4.64	9.12	8.26	0.0496833
Parp16	10.83	7.98	10.91	13.95	7.25	4.67	6.14	6.49	0.0116544
Parp12	8.44	10.91	8.79	7.13	8.49	6.87	9.47	8.3	0.594958
Parp1	7.53	7.78	6.97	5.68	5.64	3.45	7.68	6.05	0.239877
Parl	10.67	7.9	8.11	5.82	6.76	13.05	10.12	9.25	0.345643
Park7	90.12	77.3	75.67	59.74	60.48	167.79	109.27	103.04	0.18371
[truncated: 3,000 more rows]

## Sheet: Fig. 2b and 2e-2g
Fig. 2b	Acer3fl/fl Sham								Acer3ΔHep Sham								Acer3fl/fl BDL								Acer3ΔHep BDL
Sult2a1	1.19	1.25	1.37	0.6	0.78	1.28	0.84	0.8	2.55	1.41	2	1.47	0.94	1	2.38	1.14	0.53	0.36	0.17	0.72	0.39	0.46	0.58	0.34	1.22	1.54	1.55	1.48	0.87	0.87	0.66	1
Fig. 2e	Acer3fl/fl Sham								Acer3ΔHep Sham								Acer3fl/fl BDL								Acer3ΔHep BDL
Total BA-sulfates in liver	6.34005e-06	5.9679e-06	7.75e-06	7.995e-06	1.0763e-05	5.8569e-06	7.323e-06	8.519e-06	1.359e-05	1.2498e-05	1.4112e-05	1.6114e-05	3.1756e-05	1.6108e-05	2.5036e-05	2.5477e-05	3.7631e-06	5.8771e-06	4.3892e-06	2.9921e-06	5.8525e-06	4.5793e-06	5.5614e-06	6.0574e-06	1.1633e-05	1.8766e-05	2.7957e-05	4.157e-05	3.8579e-05	2.6836e-05	1.4305e-05	3.7139e-05
Fig. 2f	Acer3fl/fl BDL								Acer3ΔHep BDL
Total BA-sulfates in Serum	0.000584152	0.00079344	0.0007081	0.00080969	0.00081374	0.00065042	0.00100253	0.000773816	0.00118306	0.000898484	0.0012742	0.00118744	0.00132129	0.00131268	0.00086238	0.00123488
Total BA-sulfates in Kidney	2.18626e-05	3.4717e-05	1.5736e-05	3.2153e-05	2.7609e-05	2.229e-05	2.1349e-05	2.2501e-05	3.3479e-05	3.0215e-05	3.1665e-05	3.8199e-05	3.9082e-05	2.7271e-05	4.6432e-05	4.4367e-05
Fig. 2g	Acer3fl/fl Sham								Acer3ΔHep Sham								Acer3fl/fl BDL								Acer3ΔHep BDL
Total BAs	0.050614	0.066069	0.042001	0.0680513	0.066979	0.041826	0.043202	0.0419783	0.0547337	0.0485059	0.067687	0.0390129	0.0459689	0.049978	0.0281464	0.0436535	0.1506	0.177706	0.125821	0.165037	0.190874	0.168464	0.172579	0.206431	0.111957	0.167048	0.108718	0.149791	0.132612	0.101799	0.088467	0.121527

## Sheet: Fig. 2c
Fig. 2c
	Acer3fl/fl Sham			Acer3ΔHep Sham			Acer3fl/fl BDL			Acer3ΔHep BDL
	Sample 1	Sample 2	Sample 3	Sample 1	Sample 2	Sample 3	Sample 1	Sample 2	Sample 3	Sample 1	Sample 2	Sample 3
SULT2A1	1.04	0.98	0.99	1.19	1.19	1.27	0.6	0.6	0.43	1.11	0.71	1.04
P value	Acer3fl/fl Sham vs. Acer3fl/fl BDL = 0.0015
	Acer3ΔHep Sham vs. Acer3ΔHep BDL = 0.1052
	Acer3fl/fl BDL vs. Acer3ΔHep BDL = 0.0391

## Sheet: Fig. 2h-2k, 2m-2o, and 2q
Fig. 2h	Acer3fl/fl shCON BDL						Acer3fl/fl shSult2a1 BDL						Acer3ΔHep shCON BDL						Acer3ΔHep shSult2a1 BDL
Sult2a1	1.31	0.99	1.13	0.76	0.88	1.02	0.66	0.4	0.69	0.49	0.23	0.48	2.29	1.91	1.45	1.77	2.7	1.44	0.35	0.55	0.48	1.2	0.61	0.91
Fig. 2i	Acer3fl/fl shCON BDL						Acer3fl/fl shSult2a1 BDL						Acer3ΔHep shCON BDL						Acer3ΔHep shSult2a1 BDL
Total BA-sulfates in liver	3.3884e-06	3.8706e-06	5.372e-06	4.936e-06	3.4853e-06	4.795e-06	2.695e-06	2.3852e-06	3.945e-06	4.1623e-06	2.0485e-06	2.4217e-06	3.1343e-05	1.7076e-05	2.6375e-05	3.2692e-05	2.061e-05	2.6234e-05	3.642e-06	4.4018e-06	9.643e-06	1.2394e-05	5.0186e-06	3.4622e-06
Fig. 2j	Acer3fl/fl shCON BDL						Acer3fl/fl shSult2a1 BDL						Acer3ΔHep shCON BDL						Acer3ΔHep shSult2a1 BDL
Total BA-sulfates in Serum	0.00313381	0.0032682	0.00442017	0.00521861	0.00403973	0.00313219	0.00120253	0.00210262	0.00160816	0.00192438	0.00203742	0.00097305	0.00418743	0.0039116	0.006766	0.00586371	0.0043452	0.00618649	0.00099536	0.00273317	0.00190533	0.00267692	0.00287743	0.00176257
Total BA-sulfates in Kidney	3.11e-05	3.2282e-05	2.4417e-05	2.2518e-05	4.0585e-05	2.0916e-05	1.499e-05	1.8225e-05	2.4207e-05	1.1811e-05	2.047e-05	1.9024e-05	4.3892e-05	4.435e-05	3.6003e-05	3.1173e-05	3.7431e-05	3.5834e-05	2.399e-05	3.2736e-05	3.2217e-05	2.7564e-05	2.914e-05	2.85e-05
Fig. 2k	Acer3fl/fl shCON BDL						Acer3fl/fl shSult2a1 BDL						Acer3ΔHep shCON BDL						Acer3ΔHep shSult2a1 BDL
Total BAs	0.13533	0.111091	0.182108	0.16436	0.131312	0.16872	0.183817	0.209659	0.149532	0.22851	0.17544	0.17303	0.09327	0.108041	0.085629	0.108886	0.073496	0.085231	0.14478	0.116695	0.134688	0.137418	0.172321	0.17812
Fig. 2m	Acer3fl/fl shCON BDL						Acer3fl/fl shSult2a1 BDL						Acer3ΔHep shCON BDL						Acer3ΔHep shSult2a1 BDL
Necrotic area	1.16	1.27	1.79	1.66	2.08	1.24	2.76	3.27	2.79	2.06	1.88	2.44	0.45	0.36	0.67	0.77	0.53	1.15	1.88	1.96	1.98	1.57	2.25	1.89
Fig. 2n	Acer3fl/fl shCON BDL						Acer3fl/fl shSult2a1 BDL						Acer3ΔHep shCON BDL						Acer3ΔHep shSult2a1 BDL
ALT	296.1	473.2	369	623.6	443.4	395.4	834.5	467.2	583	545	732.8	602	140.7	227.8	182.1	402.1	234	264	387.1	391.9	416.8	324.2	643.8	398.8
AST	389.3	579.6	603	779.5	651	564.2	998.3	723.1	789	667.4	878.2	743.5	112.8	474.5	287.1	391.7	345	312	522.2	442	499.7	471.8	702.5	596.5
Fig. 2o	Acer3fl/fl shCON BDL						Acer3fl/fl shSult2a1 BDL						Acer3ΔHep shCON BDL						Acer3ΔHep shSult2a1 BDL
Cxcl2	0.87	1.03	1.06	1.17	1.04	0.86	1.21	1.27	2.14	1.83	1.75	1.16	0.68	0.73	0.54	0.57	0.45	0.29	0.88	0.96	1.45	0.92	1.21	1.06
Cxcr2	0.95	1.12	0.98	1.09	0.98	0.9	1.14	1.43	1.38	1.74	1.69	2.1	0.6	0.68	0.47	0.34	0.82	0.37	1.28	1.04	0.91	0.64	1.04	0.85
Ly6G	0.95	0.81	0.78	1.06	1.2	1.3	1.42	1.55	1.73	1.6	2.11	1.52	0.77	0.6	0.58	0.43	0.74	0.69	1.17	0.98	1.35	0.74	1.48	1.14
Mpo	1.31	0.71	1.25	0.82	0.78	1.35	1.69	1.99	1.13	1.88	2.43	1.69	0.62	0.89	0.59	0.28	0.46	0.46	0.97	0.94	1.58	0.69	1.81	0.85
Tnf-α	0.97	1.15	1.01	0.92	0.8	1.21	1.49	1.8	1.13	1.51	2.16	1.51	0.46	0.79	0.53	0.47	0.35	0.64	1.62	1.08	1	0.69	1.11	0.76
Il-6	1.25	0.9	1.16	0.82	1.12	0.84	1.11	0.99	1.02	1.29	1.75	1.05	0.68	0.64	0.6	0.42	0.37	0.51	1.98	0.9	1.11	1.08	1.52	1.25
Fig. 2q	Acer3fl/fl shCON BDL						Acer3fl/fl shSult2a1 BDL						Acer3ΔHep shCON BDL						Acer3ΔHep shSult2a1 BDL
Ly6G-positive cells	56	43	71	62	51	45	116	73	102	69	82	91	29	34	37	41	35	46	70	81	79	86	85	97

## Sheet: Fig. 2s
Fig. 2s
	Acer3fl/fl shCON			Acer3fl/fl shSult2a1			Acer3ΔHep shCON			Acer3ΔHep shSult2a1
	Sample 1	Sample 2	Sample 3	Sample 1	Sample 2	Sample 3	Sample 1	Sample 2	Sample 3	Sample 1	Sample 2	Sample 3
αSMA	1.15	0.66	1.27	2.52	1.73	2.58	0.9	0.71	0.49	1.39	1.83	1.4
P value	Acer3fl/fl shCON vs. Acer3fl/fl shSult2a1 = 0.0196
	Acer3ΔHep shCON vs. Acer3ΔHep shSult2a1 = 0.0109
	Acer3fl/fl shSult2a1 vs. Acer3ΔHep shSult2a1 = 0.0762

## Sheet: Fig. 3a and 3e
Fig. 3a	Acer3fl/fl Sham								Acer3ΔHep Sham								Acer3fl/fl BDL								Acer3ΔHep BDL
Lxrβ	0.57	0.93	1.14	1.35	1.59	0.75	1.13	0.91	10.79	11.56	9.07	11.55	12.92	14.94	9.79	10.86	1.32	1.28	0.95	1.22	2.06	1.73	1.42	2.52	17.89	14.23	15.79	16.35	17.28	19.31	12.83	13.01
Fig. 3e	Acer3fl/fl Sham								Acer3ΔHep Sham								Acer3fl/fl BDL								Acer3ΔHep BDL
Nuclear Lxrβ-positive hepatocytes	17.73	13.07	10.53	15.07	13.73	21.45	19.53	25.74	53.33	50.13	42.8	39.47	45.6	31.46	35.36	41.35	21.77	26.32	17.93	13.21	28.99	16.43	22.12	14.23	61.23	49.39	40.94	37.12	53.46	30.5	43.43	39.56

## Sheet: Fig. 3b, 3c, and 3f
Fig. 3b
									Acer3fl/fl Sham						Acer3ΔHep Sham
									Sample 1	Sample 2	Sample 3	Sample 4	Sample 5	Sample 6	Sample 1	Sample 2	Sample 3	Sample 4	Sample 5	Sample 6
								LXRβ	0.75	1.82	0.5	1.01	1.48	0.56	3.01	4.07	2.27	2.3	0.56	4.72
								P value	0.0183
Fig. 3c
									Acer3fl/fl Sham			Acer3fl/fl BDL			Acer3ΔHep Sham			Acer3ΔHep BDL
									Sample 1	Sample 2	Sample 3	Sample 1	Sample 2	Sample 3	Sample 1	Sample 2	Sample 3	Sample 1	Sample 2	Sample 3
								LXRβ	1.13	0.53	1.47	2.17	1.94	1.56	3.35	4.21	2.27	12.48	11.91	9.34
								P value	Acer3fl/fl Sham vs. Acer3ΔHep Sham = 0.0233
									Acer3fl/fl BDL vs. Acer3ΔHep BDL = 0.0007
Fig. 3f
		Acer3fl/fl Sham			Acer3fl/fl BDL			Acer3ΔHep Sham			Acer3ΔHep BDL
	LXRβ	Sample 1	Sample 2	Sample 3	Sample 1	Sample 2	Sample 3	Sample 1	Sample 2	Sample 3	Sample 1	Sample 2	Sample 3
	Cytoplasm	0.86	0.98	1.22	1.15	1.06	0.8	1.26	1.06	1.26	1.48	1.21	1.09
	P value	Acer3fl/fl Sham vs. Acer3ΔHep Sham = 0.2381
		Acer3fl/fl BDL vs. Acer3ΔHep BDL = 0.1751
	Nucleus	0.94	0.98	1.08	0.84	0.72	0.72	1.1	1.27	1.13	1.37	1.47	1.65
	P value	Acer3fl/fl Sham vs. Acer3ΔHep Sham = 0.0674
		Acer3fl/fl BDL vs. Acer3ΔHep BDL = 0.0013

[truncated: 45 more sheets: Fig. 3g, 3j-3m, and 3o-3q,3s,3t, Fig. 3h, 3i, and 3v, Fig. 4a, 4b, and 4j-4l, Fig. 4c-4h, Fig. 5a, 5c-5e, 5g, and 5h, Fig. 5j and 5n, Fig. 5k, 5m, 5o, 5q, 5r, 5t, 5u, Fig. 6b, 6c, 6f, and 6g, Fig. 6e and 6s, Fig. 6i, 6j, 6l-6n, 6p, and 6q, Fig. 7a, 7b, 7e,7g, and 7h, Fig. 7c, 7d, and 7f, Fig. 7i and 7j, Fig. 7k, 7l, and 7m, Fig. 8a, Fig. 8b, 8c, 8f, 8g, 8i, and 8l, Fig. 8d, 8h, and 8k, Fig. S1a, S1b, and S1f, Fig. S1d and S1e, Fig. S2b-S2f, S2g, S2j, and S2m …]
